# Supplementary material for: Using Deep Learning Models of Gene Regulation to Guide Drug Prioritization
Source: Pharmaceuticals (Basel). 2026 Jul 16;19(7):1097. doi: 10.3390/ph19071097 (PMC13414701; doi:10.3390/ph19071097)
Supplement: Supplementary file 1 [file pharmaceuticals-19-01097-s001.zip]

Archive with 2 entries (2 files):
- supplementary figures1-s4.pdf
- TableS1_S11.xlsx
