# Supplementary material for: Using Deep Learning Models of Gene Regulation to Guide Drug Prioritization
Source: Pharmaceuticals (Basel). 2026 Jul 16;19(7):1097. doi: 10.3390/ph19071097 (PMC13414701; doi:10.3390/ph19071097)
Supplement: Supplementary file 1 [file pharmaceuticals-19-01097-s001.zip › TableS1_S11.xlsx]

## Sheet: table captions
Table S1 Enrichment of candidate regulatory variants in breast cancer eQTL and MCF7 FOXA1 ChIP-seq peaks.
Table S2 Sensitivity analysis of candidate regulatory variant enrichment across alternative |Δscore| thresholds.
Table S3 Summary of TF motif enrichment and tumor expression. Log₂ enrichment values were computed as log₂((n_risk + 0.5) / (n_protect + 0.5)) using a pseudocount of 0.5 (Haldane-Anscombe correction). Negative log₁₀(q-values) are reported for statistical significance.
Table S4 Enrichment of approved drugs among candidate compounds at varying thresholds. P-values were calculated using Fisher’s exact test.
Table S5 Candidate compounds prioritized by FOXA1-based approach
Table S6 Candidate regulatory variants mapped genes
Table S7 Candidate compounds prioritized by gene enrichment from the downregulated genes
Table S8 Candidate compounds prioritized by gene enrichment from the upregulated genes
Table S9 Compound names corresponding to the column order shown from left to right in Figure 4B, C
Table S10 Number and fraction of candidate compounds with positive pathway anti-correlation scores and Spearman correlation (spr) across pathways.
Table S11 Overlap TF motif between TFmodisco identified and knockTF in each cell line-trait pair

## Sheet: Tabel S1
Validation dataset	Candidate overlap	All overlap	Odds ratio	P value
Breast cancer eQTL	33	195	2.56331	7.50198245300724e-06
MCF7 FOXA1 ChIP-seq peaks	41	145	5.00264	3.911206838829979e-14

## Sheet: Table S2
Threshold	N variants	eQTL overlap	Odds ratio	P value
0.05	912	18	2.22068	0.00264455
0.1	1537	33	2.56331	7.50198e-06
0.15	1979	38	2.30379	1.83063e-05
0.2	2275	38	1.96693	0.000346918
0.25	2492	43	2.07545	6.11934e-05

## Sheet: table S3
TF motif	N-seqlets	N-seqlets	log2enrich	neglog10q	Gene	logFC	FDR
	protect allele	risk allele	(risk vs. protect)
BATF3	38	279	2.86	44.5	BATF3	-0.31	0
RXRG	0	140	8.13	39.58	RXRG	-3.03	0
PATZ1	0	87	7.45	23.91	PATZ1	0.72	0
FOXI1	40	135	1.74	10.61	FOXI1	-0.41	0.1
FOXA1	0	40	6.34	10.5	FOXA1	2.18	0
FOXD2	0	35	6.15	9.16	FOXD2	2.26	0
TEAD3	0	32	6.02	8.37	TEAD3	-0.01	0.87
GLIS2	0	28	5.83	7.29	GLIS2	0.99	0
POU4F1	0	26	5.73	6.77	POU4F1	0.5	0.29
FOXO1::ELF1	0	25	5.67	6.53	-	-	-
ZNF460	0	24	5.61	6.29	ZNF460	0.5	0.98
ATF4	0	23	5.55	6.11	ATF4	-0.27	0
FOSL1::JUND	0	23	5.55	6.11	-	-	-
SRF	0	23	5.55	6.11	SRF	-0.63	0
CEBPB	0	22	5.49	5.86	CEBPB	-0.58	0
SP2	57	71	0.31	0.26	SP2	-0.26	0
CTCF	90	100	0.15	0.01	CTCF	0.06	0.11
PLAGL2	20	0	-5.36	0	PLAGL2	0.29	0
ZBTB7C	23	0	-5.55	0	ZBTB7C	0.17	0.24
ZNF148	57	0	-6.85	0	ZNF148	0.01	0.9
FOXP3	46	0	-6.54	0	FOXP3	1.91	0
NR1I3	35	0	-6.15	0	NR1I3	0.16	0.09
NFIC::TLX1	37	40	0.11	0	-	-	-
HNF4A	22	0	-5.49	0	HNF4A	0.52	0
FOXO6	63	0	-6.99	0	FOXO6	1.67	0
FOXD3	35	0	-6.15	0	FOXD3	2.61	0
FOXC2	32	0	-6.02	0	FOXC2	-0.71	0
CEBPG	110	93	-0.24	0	CEBPG	-0.1	0.07
BATF::JUN	305	29	-3.37	0	-	-	-
ARID5A	53	0	-6.74	0	ARID5A	-1.18	0
NR2F6	56	24	-1.21	0	NR2F6	1.3	0
ZIC3	55	0	-6.79	0	ZIC3	2.62	0

## Sheet: Table S4
Percentile	N-candidate	N-approve	Enrichment fold	Odds	P
				ratio	value
0.75	157	24	1.1	1.13	0.33
0.8	125	21	1.21	1.26	0.2
0.85	94	18	1.38	1.48	0.09
0.9	63	17	1.95	2.32	0
0.95	32	6	1.35	1.44	0.28

## Sheet: table S5
cmap_name	foxa1_kd_median	foxa1_kd_max	foxa1_up_med	foxa1_dn_med	n_sigs	best_sig_id	best_pert_itime	best_pert_idose	best_kd_score	phase	cmap_norm	approved_any	approved_any_alias	approved_match	alias_raw_list	chembl_id	chembl_max_phase	chembl_hit_query	breast_any	breast_max_phase	breast_indications	fda_approve_brca
ixazomib	8.454699633848236	9.049649242696468	2.2050351942500006	-6.0883	6	REP.A024_MCF7_24H:N14	24 h	3.33 uM	9.049649242696468	P2	ixazomib	TRUE	TRUE	ixazomib	['MLN-2238']	CHEMBL2141296	3	ixazomib	TRUE	1	Triple Negative Breast Neoplasms	0
bortezomib	7.780438816364706	9.25183	2.197034624705882	-5.59259	201	REP.A020_MCF7_24H:C21	24 h	20 uM	9.25183	P2	bortezomib	TRUE	TRUE	bortezomib	[]	CHEMBL325041	3	bortezomib	FALSE			0
BRD-K78385490	7.658548112511764	7.658548112511764	2.459679429411765	-5.19887	1	CPC010_MCF7_24H:BRD-K78385490-019-02-2:10	24 h	10 uM	7.658548112511764	P1	brd k78385490	FALSE	FALSE		[]				FALSE			0
amsacrine	7.512353721435295	7.512353721435295	2.125130858235294	-5.38722	1	CPC015_MCF7_24H:BRD-K98490050-001-01-8:10	24 h	10 uM	7.512353721435295	P1	amsacrine	FALSE	FALSE		[]	CHEMBL43	4	amsacrine	FALSE			0
BNTX	7.057307622035293	7.057307622035293	2.427770898235294	-4.62954	1	CPC005_MCF7_24H:BRD-A55484088-050-01-7:10	24 h	10 uM	7.057307622035293	P1	bntx	FALSE	FALSE		['bntx']	CHEMBL252172		BNTX	FALSE			0
genz-644282	7.046269560104706	7.582599269188236	2.15566	-4.96799	6	REP.A025_MCF7_24H:E01	24 h	10 uM	7.582599269188236	P2	genz 644282	FALSE	FALSE		['GENZ-644282']	CHEMBL191958	1	genz-644282	FALSE			0
BRD-K69894866	6.728316401964705	6.728316401964705	1.6557380017647056	-5.07258	1	DOSBIO001_MCF7_24H:BRD-K69894866:9.93102	24 h	10 uM	6.728316401964705	P1	brd k69894866	FALSE	FALSE		[]				FALSE			0
BRD-A40431293	6.447882593116471	8.77328	2.3898208259264706	-4.05806	2	CPC018_MCF7_24H:BRD-A40431293-001-01-0:10	24 h	10 uM	8.77328	P1	brd a40431293	FALSE	FALSE		[]				FALSE			0
cercosporin	6.240622660341176	6.240622660341176	2.584435922941177	-3.65619	1	CPC005_MCF7_24H:BRD-A78360835-001-01-1:10	24 h	10 uM	6.240622660341176	P1	cercosporin	FALSE	FALSE		[]	CHEMBL1080283		cercosporin	FALSE			0
camptothecin	6.196919237209412	7.058267792741175	2.233031013367647	-3.69575	6	REP.A013_MCF7_24H:D10	24 h	0.37 uM	7.058267792741175	P2	camptothecin	FALSE	FALSE		[]	CHEMBL65	-1	camptothecin	FALSE			0
AMG-232	5.922504716520587	7.296519183858823	1.813991156020588	-4.10851	4	REP.A018_MCF7_24H:J20	24 h	3.33 uM	7.296519183858823	P2	amg 232	FALSE	FALSE		[]				FALSE			0
JNJ-26481585	5.826761849665294	6.020213312400001	1.4850491557352945	-4.34171	6	REP.A021_MCF7_24H:J10	24 h	0.37 uM	6.020213312400001	P2	jnj 26481585	FALSE	FALSE		['JNJ-26854165']				FALSE			0
BRD-K74316684	5.661487408299999	5.661487408299999	1.03581	-4.62568	1	DOSBIO002_MCF7_24H:BRD-K74316684:9.93637	24 h	10 uM	5.661487408299999	P1	brd k74316684	FALSE	FALSE		[]				FALSE			0
carfilzomib	5.6140120092705885	6.18111	1.7135634814705885	-4.05958	3	REP.A010_MCF7_24H:P01	24 h	10 uM	6.18111	P2	carfilzomib	TRUE	TRUE	carfilzomib	[]	CHEMBL451887	4	carfilzomib	FALSE			0
pentobarbital	5.475520224690588	5.756601435501176	1.726368788794118	-3.69645	6	REP.A007_MCF7_24H:D20	24 h	3.33 uM	5.756601435501176	P2	pentobarbital	TRUE	TRUE	pentobarbital	[]	CHEMBL448	4	pentobarbital	FALSE			0
perampanel	5.447527115998823	5.773606224270587	1.7270959614705883	-3.76473	5	REP.A007_MCF7_24H:E19	24 h	10 uM	5.773606224270587	P2	perampanel	TRUE	TRUE	perampanel	[]	CHEMBL1214124	4	perampanel	FALSE			0
RG-7388	5.409665647392941	7.437633929770588	1.5835473597647052	-3.84846	5	REP.A018_MCF7_24H:C07	24 h	10 uM	7.437633929770588	P2	rg 7388	FALSE	FALSE		['idasanutlin']	CHEMBL2402737	3	idasanutlin	TRUE	1	Breast Neoplasms	0
pitavastatin	5.261287843552942	5.261287843552942	1.516125022352941	-3.74516	1	CPC010_MCF7_24H:BRD-K30097969-001-04-6:10	24 h	10 uM	5.261287843552942	P1	pitavastatin	TRUE	TRUE	pitavastatin	[]	CHEMBL1201753	4	pitavastatin	TRUE	2	Breast Neoplasms	0
NNC-55-0396	5.247394223399999	5.247394223399999	2.05456	-3.19284	1	CPC016_MCF7_24H:BRD-K78122587-300-01-9:10	24 h	10 uM	5.247394223399999	P1	nnc 55 0396	FALSE	FALSE		[]				FALSE			0
NSC-3852	5.097694599957648	7.113678713305884	2.026189592867647	-3.07151	2	CPC018_MCF7_24H:BRD-K13169950-001-04-5:10	24 h	10 uM	7.113678713305884	P1	nsc 3852	FALSE	FALSE		[]				FALSE			0
AG-592	4.52698	7.143329137023528	1.837239942852941	-2.68974	2	CPC016_MCF7_24H:BRD-K89930444-001-01-9:10	24 h	10 uM	7.143329137023528	P1	ag 592	FALSE	FALSE		[]				FALSE			0
BRD-K28366633	4.483551350672352	5.536689551102352	1.4974713433823528	-2.98608	2	CPC009_MCF7_24H:BRD-K28366633-001-05-2:10	24 h	10 uM	5.536689551102352	P1	brd k28366633	FALSE	FALSE		[]				FALSE			0
PHA-848125	4.460835914692646	5.50952	1.0335259049735293	-3.38512	6	REP.A014_MCF7_24H:J02	24 h	3.33 uM	5.50952	P2	pha 848125	FALSE	FALSE		[]				FALSE			0
BRD-K60870698	4.315167817863529	4.994088041991764	1.6182136140735293	-2.69695	2	CPC007_MCF7_24H:BRD-K60870698-001-08-8:10	24 h	10 uM	4.994088041991764	P1	brd k60870698	FALSE	FALSE		[]				FALSE			0
BRD-A37735495	4.295831770254118	4.295831770254118	1.2501838947941175	-3.04565	1	CPC010_MCF7_24H:BRD-A37735495-001-10-6:10	24 h	10 uM	4.295831770254118	P1	brd a37735495	FALSE	FALSE		[]				FALSE			0
merck-ketone	4.289494848084706	5.287799270298823	1.471950984764706	-2.81754	2	CPC019_MCF7_24H:BRD-A94377914-001-02-7:10	24 h	10 uM	5.287799270298823	P1	merck ketone	FALSE	FALSE		[]				FALSE			0
BRD-A49848186	4.158183628492353	4.488470588914117	1.523019375882353	-2.63516	2	CPC020_MCF7_6H:BRD-A49848186-003-01-2:10	6 h	10 uM	4.488470588914117	P1	brd a49848186	FALSE	FALSE		[]				FALSE			0
diphenyleneiodonium	4.088901876865883	7.311365760117648	1.4402658697058823	-2.64864	2	CPC017_MCF7_24H:BRD-K65814004-003-01-1:10	24 h	10 uM	7.311365760117648	P1	diphenyleneiodonium	FALSE	FALSE		[]	CHEMBL365739		diphenyleneiodonium	FALSE			0
BRD-K52321331	4.068726360100588	5.071317638958823	1.816217661720588	-2.25251	2	CPC009_MCF7_6H:BRD-K52321331-019-01-2:10	6 h	10 uM	5.071317638958823	P1	brd k52321331	FALSE	FALSE		[]				FALSE			0
BRD-K74305673	4.056402029595294	9.579812597741176	1.5402854097352945	-2.51612	6	REP.A024_MCF7_24H:C13	24 h	10 uM	9.579812597741176	P2	brd k74305673	FALSE	FALSE		['IKK-2-inhibitor-V']				FALSE			0
YM-155	4.018466976123529	4.210307300162353	1.3034031863235291	-2.67121	4	REP.A008_MCF7_24H:H16	24 h	0.37 uM	4.210307300162353	P2	ym 155	FALSE	FALSE		[]				FALSE			0
BVD-523	3.96592	3.96592	1.2676259888235295	-2.69829	1	REP.A009_MCF7_24H:D13	24 h	10 uM	3.96592	P2	bvd 523	FALSE	FALSE		[]				FALSE			0
pralatrexate	3.944121287057648	4.084832184856472	1.1578056222058826	-2.77429	6	REP.A024_MCF7_24H:E10	24 h	0.37 uM	4.084832184856472	P2	pralatrexate	TRUE	TRUE	pralatrexate	[]	CHEMBL1201746	4	pralatrexate	TRUE	2	Breast Neoplasms	0
homosalate	3.901181402345882	3.901181402345882	0.9486780037058822	-2.9525	1	CPC015_MCF7_24H:BRD-A34751532-001-04-4:10	24 h	10 uM	3.901181402345882	P1	homosalate	TRUE	TRUE	homosalate	[]	CHEMBL1377575	2	homosalate	FALSE			0
brazilin	3.884903368198296	6.577524681461178	1.5362206221352943	-2.34868	2	CPC015_MCF7_24H:BRD-A83326220-001-04-2:10	24 h	10 uM	6.577524681461178	P1	brazilin	FALSE	FALSE		[]	CHEMBL598951		brazilin	FALSE			0
malonoben	3.839486875474706	6.048748352117647	1.325010701764706	-2.51448	2	CPC016_MCF7_24H:BRD-K38477985-001-01-8:10	24 h	10 uM	6.048748352117647	P1	malonoben	FALSE	FALSE		[]				FALSE			0
fulvestrant	3.813742631617647	4.398080272140472	0.9901878591911766	-2.78135	6	REP.A012_MCF7_24H:O08	24 h	3.33 uM	4.398080272140472	P2	fulvestrant	TRUE	TRUE	fulvestrant	[]	CHEMBL1358	4	fulvestrant	TRUE	4	Breast Neoplasms; Carcinoma, Ductal; Carcinoma, Intraductal, Noninfiltrating; Carcinoma, Lobular; Hereditary Breast and Ovarian Cancer Syndrome	1
BRD-A68065211	3.758202592518824	5.42282	1.1559292775588237	-2.60227	2	CPC010_MCF7_24H:BRD-A68065211-001-08-7:10	24 h	10 uM	5.42282	P1	brd a68065211	FALSE	FALSE		[]				FALSE			0
BRD-K55722623	3.746106756067059	3.746106756067059	1.645328960147059	-2.10078	1	CPC009_MCF7_6H:BRD-K55722623-001-01-3:10	6 h	10 uM	3.746106756067059	P1	brd k55722623	FALSE	FALSE		[]				FALSE			0
thiothixene	3.728275343582353	3.728275343582353	1.3796981783823532	-2.34858	1	CPC015_MCF7_24H:BRD-K97309399-001-05-2:10	24 h	10 uM	3.728275343582353	P1	thiothixene	TRUE	TRUE	thiothixene	[]	CHEMBL1201	4	thiothixene	FALSE			0
deguelin	3.714306150752941	3.714306150752941	1.261464154852941	-2.45284	1	CPC015_MCF7_24H:BRD-K61401890-001-04-6:10	24 h	10 uM	3.714306150752941	P1	deguelin	FALSE	FALSE		[]	CHEMBL393417		deguelin	FALSE			0
hycanthone	3.644739865391765	3.644739865391765	1.1506683879117643	-2.49407	1	CPD001_MCF7_24H:BRD-K50406511-001-20-3:10	24 h	10 uM	3.644739865391765	P1	hycanthone	FALSE	FALSE		[]	CHEMBL22077	2	hycanthone	FALSE			0
SB-939	3.580598209040589	7.353302179076469	1.4482168943235294	-1.98319	12	REP.A021_MCF7_24H:O14	24 h	3.33 uM	7.353302179076469	P2	sb 939	FALSE	FALSE		[]				FALSE			0
ingenol-mebutate	3.570387844788235	4.163441067952942	1.1734074655882356	-2.39698	2	REP.A027_MCF7_24H:D24	24 h	0.04 uM	4.163441067952942	P2	ingenol mebutate	TRUE	TRUE	ingenol mebutate	[]				FALSE			0
reserpine	3.549643191235294	3.549643191235294	1.405284682735294	-2.14436	1	CPC015_MCF7_24H:BRD-K95921201-001-07-0:10	24 h	10 uM	3.549643191235294	P1	reserpine	TRUE	TRUE	reserpine	[]	CHEMBL772	4	reserpine	FALSE			0
BRD-K18724229	3.5339725875052945	5.630972137484706	0.8102989222352942	-2.72367	2	CPC009_MCF7_24H:BRD-K18724229-019-01-5:10	24 h	10 uM	5.630972137484706	P1	brd k18724229	FALSE	FALSE		[]				FALSE			0
BRD-K18726304	3.4973252403629416	6.028368125470589	1.0206620111029407	-2.47666	2	CPC009_MCF7_24H:BRD-K18726304-019-01-8:10	24 h	10 uM	6.028368125470589	P1	brd k18726304	FALSE	FALSE		[]				FALSE			0
BRD-K00313977	3.395316674995882	5.79725	0.7765003674558821	-2.61882	2	CPC009_MCF7_24H:BRD-K00313977-019-01-1:10	24 h	10 uM	5.79725	P1	brd k00313977	FALSE	FALSE		[]				FALSE			0
R-547	3.391750272639176	6.551102775049412	0.7099168896911765	-2.68183	6	REP.A016_MCF7_24H:E03	24 h	1.11 uM	6.551102775049412	P2	r 547	FALSE	FALSE		[]				FALSE			0
CVF-SUMO-11	3.3493586582560004	4.475170553429412	1.29368	-2.05568	2	CPC020_MCF7_6H:BRD-A50774520-001-01-5:10	6 h	10 uM	4.475170553429412	P1	cvf sumo 11	FALSE	FALSE		[]				FALSE			0
irinotecan	3.328162869068823	4.197930283494117	0.5478686200588235	-2.78029	2	CPD002_MCF7_24H:BRD-K08547377-394-01-9:10	24 h	10 uM	4.197930283494117	P1	irinotecan	TRUE	TRUE	irinotecan	[]	CHEMBL481	4	irinotecan	TRUE	3	Breast Neoplasms; Carcinoma, Pancreatic Ductal; Hereditary Breast and Ovarian Cancer Syndrome	0
BRD-K81795824	3.262990890582353	4.633682717605883	1.086821944382353	-2.17617	2	CPC012_MCF7_24H:BRD-K81795824-001-01-4:10	24 h	10 uM	4.633682717605883	P1	brd k81795824	FALSE	FALSE		[]				FALSE			0
EMF-sumo1-39	3.2580985646034115	4.02485	1.3942463935294116	-1.86385	2	CPC020_MCF7_6H:BRD-A83124583-003-01-4:10	6 h	10 uM	4.02485	P1	emf sumo1 39	FALSE	FALSE		[]				FALSE			0
ST-056792	3.2534453290326475	3.7327433235529415	1.2661789861426471	-1.98727	2	CPC012_MCF7_24H:BRD-K42308740-001-01-5:10	24 h	10 uM	3.7327433235529415	P1	st 056792	FALSE	FALSE		[]				FALSE			0
floxuridine	3.2354038318894123	7.581355389064706	1.0354497575294117	-2.19995	6	REP.A023_MCF7_24H:P16	24 h	0.37 uM	7.581355389064706	P2	floxuridine	TRUE	TRUE	floxuridine	[]	CHEMBL917	4	floxuridine	FALSE			0
BVT-948	3.216252350094118	3.216252350094118	1.3621804102941173	-1.85407	1	CPC005_MCF7_24H:BRD-A22713669-001-01-9:10	24 h	10 uM	3.216252350094118	P1	bvt 948	FALSE	FALSE		[]				FALSE			0
BRD-A49680073	3.1864928647352944	3.1864928647352944	1.817639223735294	-1.36885	1	CPC016_MCF7_6H:BRD-A49680073-001-01-9:10	6 h	10 uM	3.1864928647352944	P1	brd a49680073	FALSE	FALSE		['cucurbitacin-i']	CHEMBL387737		cucurbitacin i	FALSE			0
BRD-K95285735	3.159616913658824	3.159616913658824	0.8820861265588238	-2.27753	1	DOSBIO002_MCF7_24H:BRD-K95285735:10.6834	24 h	10 uM	3.159616913658824	P1	brd k95285735	FALSE	FALSE		[]				FALSE			0
bisacodyl	3.1440101128682363	4.8066	1.5712469305882362	-1.57276	3	CPC015_MCF7_24H:BRD-K39987650-001-15-9:10	24 h	10 uM	4.8066	P1	bisacodyl	TRUE	TRUE	bisacodyl	[]	CHEMBL942	4	bisacodyl	FALSE			0
clofarabine	3.143824486731764	3.683547347454117	0.9150571651617644	-2.22877	2	CPC016_MCF7_24H:BRD-A82371568-001-01-5:10	24 h	10 uM	3.683547347454117	P1	clofarabine	TRUE	TRUE	clofarabine	[]	CHEMBL1750	4	clofarabine	FALSE			0
dorsomorphin	3.138579131291764	4.970139104317647	1.178197744117647	-1.57427	3	CPC018_MCF7_24H:BRD-K54233340-001-02-2:10	24 h	10 uM	4.970139104317647	P1	dorsomorphin	FALSE	FALSE		[]	CHEMBL478629		dorsomorphin	FALSE			0
mycophenolate-mofetil	3.1298973676470587	3.1298973676470587	0.9575480766470588	-2.17235	1	CPC015_MCF7_24H:BRD-K92428153-001-01-0:10	24 h	10 uM	3.1298973676470587	P1	mycophenolate mofetil	TRUE	TRUE	mycophenolate mofetil	[]				FALSE			0
VU-0418934-2	3.1267115798000003	4.065600862235295	0.8985600100000001	-2.22815	2	CPC008_MCF7_24H:BRD-K89093471-001-03-8:10	24 h	10 uM	4.065600862235295	P1	vu 0418934 2	FALSE	FALSE		[]				FALSE			0

## Sheet: table S6
# Ontology	ID	Desc	BinomRank	BinomP	BinomBonfP	BinomFdrQ	RegionFoldEnrich	ExpRegions	ObsRegions	GenomeFrac	Regions	Genes
Ensembl Genes	8206	STH	1	0.000000e+0	0.000000e+0	0.000000e+0	1.093757e+3	1.563419e-1	171	1.017189e-4	rs10514897,rs10514904,rs1076222,rs1078269,rs111750615,rs111801880,rs111972148,rs112116311,rs1122380,rs112542080,rs112647192,rs113347741,rs113448888,rs113531100,rs113756354,rs11575895,rs117124984,rs118087478,rs12150170,rs12150254,rs12150260,rs12150460,rs12150506,rs12150515,rs12150527,rs1468240,rs16940904,rs17564020,rs17564223,rs17564493,rs17564983,rs17571718,rs17572467,rs17573593,rs17574228,rs1757…	STH
Ensembl Genes	8205	MAPT	1	0.000000e+0	0.000000e+0	0.000000e+0	1.485326e+3	8.079035e-2	120	5.256367e-5	rs1078269,rs1078830,rs111972148,rs112116311,rs112647192,rs113347741,rs113756354,rs11575895,rs117124984,rs118087478,rs12150460,rs12150527,rs138325961,rs17564020,rs17564223,rs17564493,rs17564983,rs17571718,rs17572467,rs17649553,rs17649866,rs17649918,rs17649954,rs17651857,rs17651887,rs17652066,rs17690679,rs17690703,rs17690987,rs1981998,rs1984937,rs2004674,rs2217394,rs2316771,rs34097347,rs34416056,rs…	MAPT
Ensembl Genes	8203	CRHR1	3	5.482516e-301	1.029452e-296	3.431507e-297	6.693265e+2	1.852609e-1	124	1.205341e-4	rs10445333,rs111697872,rs113790915,rs113871181,rs117646503,rs12150363,rs1724412,rs1724433,rs17563683,rs17563827,rs17687667,rs17688773,rs17688875,rs17689918,rs17760577,rs17760733,rs17761387,rs17762073,rs17762769,rs17763199,rs1880750,rs200133133,rs2049515,rs2158474,rs2316764,rs241031,rs241032,rs2668680,rs28364023,rs28364025,rs28428892:43664231:T:G,rs2864087,rs2902661,rs34303488,rs35631660,rs382362,…	CRHR1
Ensembl Genes	8207	KANSL1	4	7.553227e-270	1.418269e-265	3.545674e-266	7.105679e+2	1.548058e-1	110	1.007194e-4	rs10514897,rs10514904,rs1076222,rs111750615,rs111801880,rs1122380,rs112254607,rs112542080,rs113130019,rs113448888,rs113531100,rs12150170,rs12150254,rs12150260,rs12150506,rs12150515,rs1468240,rs16940904,rs17573593,rs17574228,rs17577024,rs17577052,rs17588637,rs17652961,rs17660294,rs17660398,rs17661027,rs17663792,rs1918788,rs1987151,rs1987152,rs200422537,rs2158257,rs2316954,rs2532257,rs2532259,rs253…	KANSL1
Ensembl Genes	8201	PLEKHM1	5	1.713328e-244	3.217116e-240	6.434232e-241	5.611218e+2	1.853430e-1	104	1.205875e-4	rs111697872,rs113790915,rs113871181,rs12150363,rs1724412,rs1724433,rs17563683,rs17563827,rs17687667,rs17688773,rs17688875,rs17760577,rs17760733,rs17761387,rs17762073,rs1880750,rs200133133,rs2049515,rs2158474,rs241031,rs241032,rs2668680,rs28428892:43664231:T:G,rs2864087,rs2902661,rs34303488,rs35631660,rs382362,rs385383,rs406400,rs413778,rs422112,rs434428,rs434598,rs439558,rs4479288,rs448830,rs4569…	PLEKHM1
Ensembl Genes	8204	SPPL2C	6	1.627326e-145	3.055630e-141	5.092717e-142	9.744720e+2	5.746702e-2	56	3.738908e-5	rs10445333,rs1078830,rs117646503,rs138325961,rs17689918,rs17690679,rs17690703,rs17690987,rs17762769,rs17763199,rs2316764,rs2316771,rs28364023,rs28364025,rs34097347,rs34416056,rs4277389,rs4309444,rs4335809,rs4566211,rs4566212,rs55915917,rs55943825,rs55996632,rs56146262,rs56289364,rs56398500,rs62054817,rs62054818,rs62054819,rs62054823,rs62054824,rs62054832,rs62054842,rs62054843,rs62054844,rs6205546…	SPPL2C
Ensembl Genes	2686	FGFR2	7	2.040778e-123	3.831969e-119	5.474241e-120	1.277884e+2	5.634313e-1	72	3.665786e-4	rs10736303,rs10749424,rs1078806,rs10788190,rs10788221,rs10886954,rs10886955,rs10886958,rs10887022,rs11200012,rs11200030,rs11200055,rs11200063,rs11200069,rs118180554,rs12268516,rs12778107,rs138358320,rs141572468,rs143357806,rs150853850,rs1649154,rs1649184,rs1696813,rs1696820,rs17102287,rs17102481,rs17542209,rs17614575,rs1909666,rs2247088,rs2420941,rs2912759,rs2912778,rs2912779,rs2912780,rs2935717,…	FGFR2
Ensembl Genes	9471	ISYNA1	8	2.308884e-85	4.335391e-81	5.419239e-82	6.509071e+2	5.377112e-2	35	3.498446e-5	rs10409346,rs10409408,rs10410797,rs10420384,rs10423802,rs10425982,rs10426768,rs10442:18545341:A:C,rs11673604,rs11879757,rs2162797,rs2303696,rs2385088,rs271624,rs28534973,rs28572537,rs2891676,rs34171762,rs34256197,rs4580317,rs4808135,rs4808136,rs4808801,rs4808802,rs4808808,rs6512269,rs7247540,rs7251067,rs7251640,rs7256534,rs8103622,rs8107367,rs8111397,rs888668,rs888669	ISYNA1
Ensembl Genes	2687	ATE1	9	1.766587e-79	3.317120e-75	3.685689e-76	2.079634e+2	1.971501e-1	41	1.282694e-4	rs10749424,rs10788190,rs10788221,rs10886954,rs10886955,rs10886958,rs10887022,rs11200030,rs11200055,rs11200063,rs11200069,rs118180554,rs12778107,rs141572468,rs143357806,rs1649154,rs1649184,rs1696813,rs1696820,rs17102481,rs1909666,rs2247088,rs2935717,rs3104685,rs41301039,rs4751845,rs4752573,rs4752579,rs4752586,rs4752611,rs56153837,rs56851303,rs58775336,rs59100826,rs60061056,rs75207396,rs752736,rs77…	ATE1
Ensembl Genes	4315	CCDC91	10	2.778540e-78	5.217265e-74	5.217265e-75	8.285342e+1	6.155449e-1	51	4.004846e-4	rs10506037,rs10771400,rs10771414,rs10843072,rs10843103,rs10843134,rs10843179,rs10843180,rs10843205,rs10843206,rs10843207,rs10843210,rs11049256,rs11049294,rs11049420,rs11049453,rs11049459,rs11049628,rs11049666,rs11049669,rs11275832,rs11610011,rs12370271,rs12370338,rs12371974,rs12425376,rs1355474,rs1478335,rs1478336,rs1511548,rs1511549,rs1511551,rs1581076,rs1871152,rs1918418,rs2137071,rs2137072,rs2…	CCDC91
Ensembl Genes	11410	TNP1	11	1.436187e-76	2.696728e-72	2.451571e-73	8.206273e+1	6.092900e-1	50	3.964151e-4	rs10178467,rs10187690,rs10195111,rs10195322,rs10195505,rs10198604,rs10198699,rs10201966,rs10211289,rs12165173,rs12469528,rs12473807,rs12478966,rs12617808,rs13034362,rs13388294,rs13426946,rs1351163,rs1382435,rs16857473,rs17778299,rs17778329,rs17806637,rs1882419,rs2287289,rs2372960,rs2372972,rs2888459,rs3084555,rs34713198,rs4674121,rs4674179,rs56263526,rs56372055,rs57481445,rs62174830,rs62176276,rs…	TNP1
Ensembl Genes	11412	TNS1	12	2.297036e-75	4.313144e-71	3.594287e-72	8.323863e+1	5.886690e-1	49	3.829987e-4	rs10178467,rs10187690,rs10195111,rs10195322,rs10195505,rs10198604,rs10198699,rs10201966,rs10211289,rs12165173,rs12469528,rs12473807,rs12478966,rs12617808,rs13034362,rs13388294,rs13426946,rs1351163,rs1382435,rs16857473,rs17778299,rs17778329,rs17806637,rs1882419,rs2287289,rs2372960,rs2372972,rs2888459,rs3084555,rs34713198,rs4674179,rs56263526,rs56372055,rs57481445,rs62174830,rs62176276,rs62176348,r…	TNS1
Ensembl Genes	9472	ELL	13	2.595548e-68	4.873660e-64	3.748970e-65	5.260855e+2	5.512412e-2	29	3.586475e-5	rs10409346,rs10409408,rs10410797,rs10420384,rs10423802,rs10425982,rs10426768,rs11879757,rs172032,rs2162797,rs271624,rs28572537,rs2891676,rs34171762,rs34256197,rs4580317,rs4808135,rs4808136,rs4808801,rs4808802,rs4808808,rs6512269,rs7247540,rs7251067,rs7251640,rs7256534,rs8103622,rs8107367,rs8111397	ELL
Ensembl Genes	12721	MKL1	14	4.890052e-64	9.182051e-60	6.558608e-61	2.046903e+2	1.612192e-1	33	1.048921e-4	rs10483205,rs12158399,rs12158872,rs12159200,rs12627881,rs133050,rs133056,rs17001920,rs17002038,rs17002067,rs17002069,rs2294348,rs28567076,rs41276309,rs5995867,rs5995870,rs5995886,rs6001939,rs6001950,rs6001974,rs6001981,rs6001990,rs6002000,rs61675795,rs7293100,rs73167090,rs73169032,rs73169057,rs73169087,rs73169089,rs73169098,rs742140,rs9611324	MKL1
Ensembl Genes	5748	RAD51B	15	7.876851e-59	1.479036e-54	9.860242e-56	7.632296e+1	5.109865e-1	39	3.324571e-4	rs10133262,rs10140282,rs1022978,rs1023529,rs11624097,rs11624164,rs12432681,rs1274655,rs12889251,rs1314911,rs1314912,rs1314913,rs1555944,rs17192586,rs1744947,rs17755734,rs17756147,rs17828955,rs1859302,rs1958112,rs2525503,rs2525511,rs2525530,rs2842325,rs2842329,rs34558039,rs34588410,rs34636650,rs36028293,rs36035347,rs431649,rs4902604,rs71423314,rs71423319,rs72725172,rs757370,rs78749784,rs78773195,r…	RAD51B
Ensembl Genes	3593	CCND1	16	5.316606e-58	9.982991e-54	6.239369e-55	1.067852e+2	3.277609e-1	35	2.132472e-4	rs10737154,rs11263640,rs117737783,rs120206,rs12806952,rs141760108,rs141940928,rs17310712,rs17404068,rs2002028,rs34507830,rs478482,rs486564,rs494406,rs4980598,rs4980627,rs559638,rs57212245,rs585568,rs602124,rs609079,rs615029,rs640822,rs665095,rs665172,rs66830316,rs7103831,rs7104410,rs7113953,rs7117818,rs7122905,rs7394655,rs7395513,rs74830761,rs75439414	CCND1
Ensembl Genes	5749	ZFP36L1	17	5.794718e-56	1.088074e-51	6.400436e-53	6.428926e+1	6.066332e-1	39	3.946865e-4	rs10133262,rs10140282,rs1022978,rs1023529,rs11624097,rs11624164,rs12432681,rs1274655,rs12889251,rs1314911,rs1314912,rs1314913,rs1555944,rs17192586,rs1744947,rs17755734,rs17756147,rs17828955,rs1859302,rs1958112,rs2525503,rs2525511,rs2525530,rs2842325,rs2842329,rs34558039,rs34588410,rs34636650,rs36028293,rs36035347,rs431649,rs4902604,rs71423314,rs71423319,rs72725172,rs757370,rs78749784,rs78773195,r…	ZFP36L1
Ensembl Genes	3590	TPCN2	18	6.201357e-56	1.164429e-51	6.469049e-53	1.035315e+2	3.284023e-1	34	2.136645e-4	rs10737154,rs11263640,rs117737783,rs120206,rs12806952,rs141760108,rs141940928,rs17310712,rs17404068,rs2002028,rs478482,rs486564,rs494406,rs4980598,rs4980627,rs559638,rs57212245,rs585568,rs602124,rs609079,rs615029,rs640822,rs665095,rs665172,rs66830316,rs7103831,rs7104410,rs7113953,rs7117818,rs7122905,rs7394655,rs7395513,rs74830761,rs75439414	TPCN2
Ensembl Genes	4316	FAR2	19	1.033149e-53	1.939944e-49	1.021023e-50	6.099698e+1	6.229817e-1	38	4.053232e-4	rs10506037,rs10771414,rs10843134,rs10843179,rs10843180,rs10843205,rs10843206,rs10843207,rs10843210,rs11049420,rs11049453,rs11049459,rs11049628,rs11049666,rs11049669,rs11275832,rs11610011,rs12370271,rs12370338,rs12371974,rs1355474,rs1511548,rs1511549,rs1511551,rs1581076,rs1871152,rs1918418,rs2137071,rs2137072,rs2137073,rs3898068,rs5797273,rs61920563,rs6487688,rs7310297,rs7957059,rs7968563,rs7971717	FAR2
Ensembl Genes	12677	PLA2G6	20	1.278200e-53	2.400076e-49	1.200038e-50	4.819596e+2	4.772185e-2	23	3.104870e-5	rs11570734,rs132971,rs132972,rs133016,rs133021,rs133022,rs2016755,rs2267370,rs2277844,rs2284060,rs2413506,rs3761445,rs4385,rs4820317,rs4821748,rs5750558,rs5756947,rs5756968,rs6001035,rs731821,rs738322,rs9622726,rs9622732	PLA2G6
Ensembl Genes	12964	NEK10	21	2.020114e-49	3.793168e-45	1.806271e-46	7.320950e+1	4.507611e-1	33	2.932734e-4	rs11708152,rs11708844,rs11711853,rs11717372,rs11719339,rs11917805,rs11926556,rs11928916,rs11929690,rs12495557,rs12636719,rs13073335,rs1402980,rs17349706,rs17434103,rs2307032,rs2370921,rs4493388,rs4973757,rs4973774,rs56259835,rs57175851,rs62255172,rs62255252,rs62255594,rs62257163,rs66506821,rs67565656,rs67605425,rs6788621,rs73161139,rs76571507,rs9838558	NEK10
Ensembl Genes	2833	TNNT3	22	3.230037e-49	6.065040e-45	2.756837e-46	4.888069e+2	4.296175e-2	21	2.795169e-5	rs1033122,rs10466507,rs11041701,rs113034891,rs11600133,rs12802552,rs1985624,rs3781953,rs4980385,rs4980386,rs4980389,rs588321,rs61868776,rs620315,rs620330,rs621679,rs7125631,rs72843951,rs72843956,rs73413025,rs76775887	TNNT3
Ensembl Genes	8208	LRRC37A	23	1.677379e-47	3.149615e-43	1.369398e-44	2.607881e+2	8.819420e-2	23	5.738074e-5	rs112254607,rs113130019,rs17588637,rs17663792,rs200422537,rs2532392,rs2532412,rs2668717,rs2696437,rs2696442,rs2732613,rs2732614,rs2732615,rs2732652,rs2732665,rs2732676,rs2907488,rs387188,rs541891089,rs62073105,rs74839514,rs75811253,rs80296410	LRRC37A
Ensembl Genes	2831	LSP1	24	4.689333e-44	8.805161e-40	3.668817e-41	4.534758e+2	4.189860e-2	19	2.725999e-5	rs10769814,rs11041701,rs113034891,rs11600133,rs12802552,rs1985624,rs4980385,rs4980386,rs4980389,rs4980395,rs588321,rs61868776,rs620315,rs620330,rs621679,rs72843951,rs72843956,rs76775887,rs907614	LSP1
Ensembl Genes	14844	MAP3K1	25	4.444364e-43	8.345182e-39	3.338073e-40	6.271605e+1	4.783465e-1	30	3.112209e-4	rs115779834,rs11956804,rs12514040,rs16886113,rs16886115,rs16886397,rs17432750,rs2548663,rs33329,rs33329,rs41106,rs60054381,rs60590641,rs61657998,rs62355880,rs62355881,rs62355910,rs62355941,rs62358104,rs6450401,rs6862199,rs6897035,rs702691,rs73756771,rs76057956,rs76058858,rs7719590,rs79160707,rs889310,rs889312	MAP3K1
Ensembl Genes	12676	BAIAP2L2	26	2.447774e-42	4.596185e-38	1.767764e-39	3.680802e+2	5.161918e-2	19	3.358437e-5	rs11570734,rs132971,rs132972,rs133016,rs133021,rs133022,rs2016755,rs2267370,rs2277844,rs2284060,rs4385,rs4820317,rs4821748,rs5756947,rs6001035,rs731821,rs738322,rs9622726,rs9622732	BAIAP2L2
Ensembl Genes	10478	ADCY3	27	3.811725e-42	7.157276e-38	2.650843e-39	2.245927e+2	9.350261e-2	21	6.083449e-5	rs10200566,rs10203482,rs10865315,rs111333893,rs11675457,rs11689543,rs11689546,rs11892869,rs139058744,rs1470039,rs1865689,rs2033655,rs2384060,rs6545813,rs6545814,rs6725517,rs6737082,rs6752378,rs7565460,rs7580081,rs7591460	ADCY3
Ensembl Genes	2685	WDR11	28	5.840835e-42	1.096734e-37	3.916906e-39	5.190806e+1	5.972098e-1	31	3.885555e-4	rs10736303,rs1078806,rs11200012,rs12268516,rs138358320,rs150853850,rs17102287,rs17542209,rs17614575,rs2420941,rs2912759,rs2912778,rs2912779,rs2912780,rs2936871,rs2981578,rs2981579,rs2981584,rs3135761,rs35098964,rs3750817,rs41301551,rs4237533,rs45631547,rs45631580,rs45631581,rs45631627,rs4647913,rs4752570,rs77295559,rs7899765	WDR11
Ensembl Genes	10476	PTRHD1	29	2.535383e-40	4.760689e-36	1.641617e-37	2.881166e+2	6.594552e-2	19	4.290535e-5	rs10200566,rs10203482,rs10865315,rs111333893,rs11675457,rs11689543,rs11689546,rs11892869,rs139058744,rs1865689,rs2033655,rs2384060,rs6545813,rs6545814,rs6725517,rs6737082,rs7565460,rs7580081,rs7591460	PTRHD1
Ensembl Genes	2392	PPIF	30	1.619453e-39	3.040847e-35	1.013616e-36	1.167308e+2	1.970345e-1	23	1.281942e-4	rs10666084,rs10762842,rs10762850,rs10824721,rs11002815,rs11002816,rs11002818,rs11002819,rs11002826,rs1250009,rs1658329,rs17557872,rs34518733,rs35273092,rs4980021,rs4980031,rs6480918,rs704006,rs704007,rs704008,rs704012,rs7083272,rs946716	PPIF
Ensembl Genes	12722	MCHR1	31	9.650975e-36	1.812164e-31	5.845689e-33	1.338908e+2	1.493754e-1	20	9.718636e-5	rs12158399,rs12159200,rs12627881,rs133050,rs133056,rs17002038,rs17002067,rs17002069,rs28567076,rs5995886,rs6001974,rs6001981,rs6001990,rs6002000,rs7293100,rs73169032,rs73169057,rs73169087,rs73169089,rs73169098	MCHR1
Ensembl Genes	2834	MRPL23	32	1.102959e-35	2.071026e-31	6.471957e-33	1.638185e+2	1.159820e-1	19	7.546000e-5	rs1033122,rs10466507,rs10840118,rs10840177,rs12806111,rs170101,rs1706879,rs184267,rs2063550,rs217216,rs217229,rs2839698,rs3781953,rs7125631,rs73413025,rs757409,rs84000,rs91400,rs9735581	MRPL23
Ensembl Genes	12963	LRRC3B	33	1.566648e-34	2.941695e-30	8.914227e-32	3.509553e+1	8.263161e-1	29	5.376162e-4	rs11708152,rs11708844,rs11711853,rs11717372,rs11719339,rs11917805,rs11926556,rs11928916,rs11929690,rs12495557,rs12636719,rs13073335,rs1402980,rs17349706,rs17434103,rs2370921,rs4493388,rs4973757,rs56259835,rs62255172,rs62255252,rs62255594,rs62257163,rs66506821,rs67565656,rs67605425,rs6788621,rs73161139,rs9838558	LRRC3B
Ensembl Genes	18562	KLF4	34	1.613153e-34	3.029017e-30	8.908875e-32	4.277736e+1	6.311751e-1	27	4.106539e-4	rs10125120,rs10217259,rs10481656,rs10481658,rs10512383,rs10816625,rs10979183,rs10979214,rs10979227,rs113855364,rs11789909,rs13294895,rs1434836,rs189368445,rs1914513,rs2417842,rs4978665,rs4978678,rs4979621,rs500708,rs634454,rs6477612,rs6477613,rs662694,rs7027772,rs7043432,rs7871770	KLF4
Ensembl Genes	18563	ACTL7B	35	3.405875e-33	6.395211e-29	1.827203e-30	4.753080e+1	5.259747e-1	25	3.422086e-4	rs10125120,rs10217259,rs10481656,rs10481658,rs10816625,rs10979183,rs10979214,rs10979227,rs113855364,rs11789909,rs13294895,rs1434836,rs189368445,rs1914513,rs2417842,rs4978665,rs4978678,rs4979621,rs500708,rs634454,rs6477612,rs6477613,rs662694,rs7027772,rs7043432	ACTL7B
Ensembl Genes	15394	EBF1	36	1.694853e-30	3.182425e-26	8.840071e-28	4.131464e+1	5.809078e-1	24	3.779491e-4	rs10067607,rs10070743,rs10447201,rs1081071,rs12332693,rs17712592,rs1862385,rs2161140,rs33191,rs3981205,rs4244438,rs4704967,rs57392066,rs62385360,rs62385383,rs6556370,rs6869403,rs72810379,rs72810383,rs7732733,rs824857,rs869592,rs869593,rs929626	EBF1
Ensembl Genes	14845	SETD9	37	4.306506e-30	8.086326e-26	2.185494e-27	2.099643e+2	7.144072e-2	15	4.648062e-5	rs115779834,rs1445996,rs1466008,rs16886397,rs16886497,rs252923,rs2548663,rs33320,rs33329,rs33329,rs41106,rs60590641,rs62358104,rs702691,rs76058858	SETD9
Ensembl Genes	131	PEX14	38	1.741911e-28	3.270786e-24	8.607332e-26	1.002468e+2	1.695815e-1	17	1.103328e-4	rs10779738,rs10864461,rs1188526,rs17035305,rs2183377,rs2480784,rs4846233,rs585870,rs596537,rs607941,rs622623,rs636291,rs648324,rs648399,rs660725,rs662064,rs669701	PEX14
Ensembl Genes	2391	ZMIZ1	39	1.677340e-27	3.149541e-23	8.075747e-25	3.438559e+1	6.688849e-1	23	4.351886e-4	rs10666084,rs10762842,rs10762850,rs10824721,rs11002815,rs11002816,rs11002818,rs11002819,rs11002826,rs1250009,rs1658329,rs17557872,rs34518733,rs35273092,rs4980021,rs4980031,rs6480918,rs704006,rs704007,rs704008,rs704012,rs7083272,rs946716	ZMIZ1
Ensembl Genes	9470	SSBP4	40	9.635748e-27	1.809304e-22	4.523261e-24	5.167721e+2	2.128598e-2	11	1.384904e-5	rs1002640,rs10442:18545341:A:C,rs11673604,rs2303696,rs2385088,rs28375303,rs28534973,rs7258891,rs8112969,rs888668,rs888669	SSBP4
Ensembl Genes	14094	TLR1	41	2.140324e-26	4.018886e-22	9.802162e-24	3.105330e+2	3.864323e-2	12	2.514199e-5	rs10012017,rs1039560,rs11936050,rs55830619,rs55834055,rs5743551,rs5743556,rs5743565,rs5743566,rs5743580,rs67719080,rs72602597	TLR1
Ensembl Genes	14841	IL6ST	42	2.568510e-25	4.822891e-21	1.148307e-22	3.965083e+1	5.044030e-1	20	3.281737e-4	rs11956804,rs12514040,rs16886113,rs16886115,rs17432750,rs60054381,rs61657998,rs62355880,rs62355881,rs62355910,rs62355941,rs6450401,rs6862199,rs6897035,rs73756771,rs76057956,rs7719590,rs79160707,rs889310,rs889312	IL6ST
Ensembl Genes	2835	IGF2	43	4.720143e-25	8.863013e-21	2.061166e-22	1.250813e+2	1.119272e-1	14	7.282186e-5	rs10840118,rs10840177,rs12806111,rs170101,rs1706879,rs184267,rs2063550,rs217216,rs217229,rs2839698,rs757409,rs84000,rs91400,rs9735581	IGF2
Ensembl Genes	4314	PTHLH	44	7.396092e-25	1.388764e-20	3.156282e-22	7.451009e+1	2.147360e-1	16	1.397111e-4	rs10771398,rs10771400,rs10843027,rs10843072,rs10843103,rs11049256,rs11049294,rs12425376,rs141089797,rs1478335,rs1478336,rs60240939,rs7297051,rs7310453,rs788463,rs788464	PTHLH
Ensembl Genes	132	CASZ1	45	8.517853e-25	1.599397e-20	3.554216e-22	6.044911e+1	2.812283e-1	17	1.829722e-4	rs10779738,rs10864461,rs1188526,rs17035305,rs2183377,rs2480784,rs4846233,rs585870,rs596537,rs607941,rs622623,rs636291,rs648324,rs648399,rs660725,rs662064,rs669701	CASZ1
Ensembl Genes	12720	SGSM3	46	1.077875e-23	2.023926e-19	4.399839e-21	1.326013e+2	9.803826e-2	13	6.378546e-5	rs10483205,rs12158872,rs17001920,rs2294348,rs41276309,rs5995867,rs5995870,rs6001939,rs6001950,rs61675795,rs73167090,rs742140,rs9611324	SGSM3
Ensembl Genes	17842	CRISPLD1	47	1.006094e-22	1.889143e-18	4.019453e-20	4.542252e+1	3.742637e-1	17	2.435027e-4	rs11998082,rs150144680,rs1800921,rs1849059,rs28588787,rs2926603,rs2926604,rs2943606,rs2980224,rs4576405,rs6472903,rs6997167,rs72658078,rs72658084,rs7837160,rs9298254,rs9298255	CRISPLD1
Ensembl Genes	5879	CCDC88C	48	6.091007e-22	1.143708e-17	2.382726e-19	9.697549e+1	1.340545e-1	13	8.721827e-5	rs1285820,rs17804398,rs1951251,rs2277509,rs4904770,rs61988429,rs61988433,rs61988446,rs7153397,rs747159,rs8021298,rs941764,rs941765	CCDC88C
Ensembl Genes	8739	AQP4	49	7.304494e-22	1.371565e-17	2.799112e-19	4.809207e+1	3.326952e-1	16	2.164575e-4	rs10502481,rs12970341,rs138736090,rs163051,rs16943156,rs1785533,rs1785550,rs1786626,rs1786631,rs1786632,rs232320,rs527616,rs62082103,rs7240205,rs7242278,rs729651	AQP4
Ensembl Genes	14846	MIER3	50	9.257981e-22	1.738371e-17	3.476742e-19	9.387265e+1	1.384855e-1	13	9.010116e-5	rs1002474,rs113993822,rs1445996,rs1466008,rs16886497,rs16886556,rs2408654,rs252923,rs2662015,rs33320,rs57355175,rs77083646,rs872372	MIER3
Ensembl Genes	12678	MAFF	51	1.573794e-20	2.955113e-16	5.794339e-18	2.094994e+2	4.773283e-2	10	3.105584e-5	rs2235264,rs2267373,rs2267374,rs2413506,rs3761445,rs4820323,rs4820324,rs4820325,rs5750558,rs5756968	MAFF
Ensembl Genes	16501	CCDC170	52	2.505807e-20	4.705154e-16	9.048373e-18	9.628376e+1	1.246316e-1	12	8.108758e-5	rs10872676,rs2008930,rs34020664,rs3734806,rs541895194,rs62673961,rs6557160,rs76253914,rs77275268,rs7763637,rs851997,rs9397435	CCDC170
Ensembl Genes	2639	HABP2	53	1.930806e-19	3.625474e-15	6.840518e-17	4.017237e+1	3.733910e-1	15	2.429349e-4	rs10787475,rs10885409,rs11196191,rs12569673,rs12571541,rs12763961,rs4074718,rs537090,rs537113,rs6585209,rs6585221,rs7077039,rs72830062,rs7899606,rs7906315	HABP2
Ensembl Genes	18011	KLHL38	54	2.935411e-19	5.511821e-15	1.020708e-16	1.071600e+2	1.026503e-1	11	6.678613e-5	rs16898594,rs16898607,rs17258588,rs4401839,rs4595110,rs538765706,rs58536265,rs59621056,rs6984562,rs6988728,rs7842619	KLHL38
Ensembl Genes	15754	TRIM27	55	3.259979e-19	6.121263e-15	1.112957e-16	5.945317e+1	2.186595e-1	13	1.422638e-4	rs1233583,rs1233600,rs1233609,rs1742743,rs2071785,rs3118363:28875501:T:C,rs3129791,rs3130837,rs3130844,rs3131071,rs3131343,rs3132397,rs4713186	TRIM27
Ensembl Genes	5878	GPR68	56	4.428074e-19	8.314595e-15	1.484749e-16	7.559346e+1	1.587439e-1	12	1.032817e-4	rs1285820,rs17804398,rs1951251,rs2277509,rs4904770,rs61988429,rs61988433,rs7153397,rs747159,rs8021298,rs941764,rs941765	GPR68
Ensembl Genes	7110	TOX3	57	9.486522e-19	1.781284e-14	3.125060e-16	2.281362e+1	7.890023e-1	18	5.133392e-4	rs11075551,rs117469893,rs12930156,rs28756860,rs3095601,rs3095604,rs3104793,rs3112616,rs3112617,rs3112638,rs4784220,rs4784224,rs4784227,rs8044585,rs8045285,rs9302556,rs9708611,rs9926539	TOX3
Ensembl Genes	17843	HNF4G	58	1.616712e-18	3.035700e-14	5.233966e-16	2.211939e+1	8.137655e-1	18	5.294505e-4	rs10090685,rs11998082,rs150144680,rs1800921,rs1849059,rs28588787,rs2926603,rs2926604,rs2943606,rs2980224,rs4576405,rs6472903,rs6997167,rs72658078,rs72658084,rs7837160,rs9298254,rs9298255	HNF4G
Ensembl Genes	2137	DNAJC1	59	2.710649e-17	5.089786e-13	8.626755e-15	3.423389e+1	4.089515e-1	14	2.660712e-4	rs10828248,rs10828249,rs11012732,rs112942613,rs12263070,rs16921919,rs2793352,rs55880968,rs56024469,rs56186224,rs56373249,rs67626393,rs72797470,rs72812749	DNAJC1
Ensembl Genes	9503	GATAD2A	60	2.958200e-17	5.554612e-13	9.257687e-15	9.809562e+1	1.019413e-1	10	6.632488e-5	rs10414830,rs2285627,rs2905426,rs2916073,rs3764567,rs4808203,rs4808961,rs6626,rs747050,rs769267	GATAD2A
Ensembl Genes	2638	TCF7L2	61	1.136849e-16	2.134661e-12	3.499445e-14	2.592730e+1	5.785409e-1	15	3.764091e-4	rs10787475,rs10885409,rs11196191,rs12569673,rs12571541,rs12763961,rs4074718,rs537090,rs537113,rs6585209,rs6585221,rs7077039,rs72830062,rs7899606,rs7906315	TCF7L2
Ensembl Genes	15393	CLINT1	62	1.289585e-16	2.421454e-12	3.905571e-14	2.570227e+1	5.836060e-1	15	3.797046e-4	rs10067607,rs10070743,rs12332693,rs17712592,rs2161140,rs33191,rs3981205,rs4704967,rs57392066,rs62385360,rs6869403,rs72810379,rs72810383,rs7732733,rs824857	CLINT1
Ensembl Genes	12965	SLC4A7	63	1.736787e-16	3.261165e-12	5.176452e-14	5.957747e+1	1.846335e-1	11	1.201259e-4	rs12488162,rs12496242,rs2307032,rs4973774,rs57175851,rs62257237,rs6771541,rs6774965,rs76571507,rs820430,rs9851320	SLC4A7
Ensembl Genes	16502	ESR1	64	1.843432e-16	3.461412e-12	5.408457e-14	2.507462e+1	5.982143e-1	15	3.892091e-4	rs10872676,rs1293935,rs2008930,rs2206948,rs3020336,rs34020664,rs3734806,rs541895194,rs62673961,rs6557160,rs76253914,rs77275268,rs7763637,rs851997,rs9397435	ESR1
Ensembl Genes	11024	INHBB	65	3.964019e-16	7.443238e-12	1.145114e-13	4.250091e+1	2.823469e-1	12	1.837000e-4	rs11695384,rs12711945,rs12711946,rs12711947,rs12711948,rs17625845,rs4091514,rs4848600,rs4849879,rs6542593,rs7563709,rs76610027	INHBB
Ensembl Genes	13309	ATXN7	66	4.922473e-16	9.242928e-12	1.400444e-13	1.078013e+2	8.348694e-2	9	5.431811e-5	rs17401592,rs3733121,rs3774715,rs3774721,rs57766205,rs58676857,rs6802053,rs73117066,rs73119035	ATXN7
Ensembl Genes	7116	FTO	67	9.796471e-16	1.839483e-11	2.745498e-13	3.934635e+1	3.049838e-1	12	1.984280e-4	rs11075987,rs17817449,rs2042032,rs3751812,rs56094641,rs56390114,rs62033399,rs62033423,rs62048402,rs9930397,rs9937354,rs9972717	FTO
Ensembl Genes	5592	NKX2-8	68	2.074231e-14	3.894784e-10	5.727623e-12	1.079559e+2	7.410435e-2	8	4.821363e-5	rs11622332,rs2073242,rs2224031,rs6571754,rs67155512,rs71405770,rs72679711,rs882231	NKX2-8
Ensembl Genes	14814	MRPS30	69	2.825584e-14	5.305599e-10	7.689274e-12	2.046464e+1	6.841070e-1	14	4.450924e-4	rs12520604,rs1482664,rs17227508,rs2330619,rs34334808,rs4298259,rs4321755,rs4591754,rs59836876,rs727305,rs72748075,rs7702731,rs7706806,rs9292915	MRPS30
Ensembl Genes	8740	CHST9	70	2.946079e-14	5.531853e-10	7.902646e-12	2.040081e+1	6.862474e-1	14	4.464850e-4	rs10502481,rs12970341,rs138736090,rs163051,rs16943156,rs1785533,rs1785550,rs1786626,rs1786631,rs1786632,rs232320,rs62082103,rs7242278,rs729651	CHST9
Ensembl Genes	5593	PAX9	71	4.447877e-14	8.351779e-10	1.176307e-11	3.561886e+1	3.088251e-1	11	2.009272e-4	rs11622332,rs12881240,rs12883298,rs2073242,rs2224031,rs6571754,rs67155512,rs712329,rs72679711,rs882231,rs912814	PAX9
Ensembl Genes	13381	FILIP1L	72	9.752165e-14	1.831164e-9	2.543283e-11	4.312725e+1	2.318719e-1	10	1.508601e-4	rs13069311,rs28714363,rs4075038,rs6790535,rs6805884,rs704582,rs9833980,rs9841186,rs9860290,rs9864437	FILIP1L
Ensembl Genes	7117	IRX3	73	2.657753e-13	4.990463e-9	6.836250e-11	2.025184e+1	6.419169e-1	13	4.176428e-4	rs11075987,rs17817449,rs2042032,rs3751812,rs3893264,rs56094641,rs56390114,rs62033399,rs62033423,rs62048402,rs9930397,rs9937354,rs9972717	IRX3
Ensembl Genes	9856	KCNN4	74	3.160872e-13	5.935169e-9	8.020499e-11	2.415755e+2	2.483696e-2	6	1.615937e-5	rs11665924,rs12609846,rs3760982,rs3760983,rs62116961,rs62116962	KCNN4
Ensembl Genes	13108	MYL3	75	3.943745e-13	7.405170e-9	9.873560e-11	2.327973e+2	2.577349e-2	6	1.676870e-5	rs143048713,rs3729704,rs57459864,rs61351097,rs67529903,rs78651948	MYL3
Ensembl Genes	12855	ITPR1	76	3.986075e-13	7.484653e-9	9.848228e-11	3.734228e+1	2.677930e-1	10	1.742309e-4	rs11918796,rs3804992,rs4684439,rs6787391,rs6803382,rs7639927,rs9682063,rs9682208,rs9830067,rs9876432	ITPR1
Ensembl Genes	13107	PRSS42	77	4.777997e-13	8.971645e-9	1.165149e-10	2.254429e+2	2.661428e-2	6	1.731573e-5	rs143048713,rs3729704,rs57459864,rs61351097,rs67529903,rs78651948	PRSS42
Ensembl Genes	3494	OVOL1	78	5.996172e-13	1.125901e-8	1.443463e-10	2.170375e+2	2.764499e-2	6	1.798633e-5	rs11227303,rs12287832,rs12800497,rs3892696,rs603326,rs7114014	OVOL1
Ensembl Genes	15755	ZNF311	79	7.658213e-13	1.437983e-8	1.820231e-10	1.103425e+2	6.343886e-2	7	4.127447e-5	rs2071785,rs3129791,rs3130837,rs3130844,rs3130891,rs3131071,rs4713186	ZNF311
Ensembl Genes	14095	TLR6	80	1.718924e-12	3.227624e-8	4.034529e-10	1.819597e+2	3.297433e-2	6	2.145370e-5	rs1039560,rs55830619,rs55834055,rs5743551,rs5743556,rs72602597	TLR6
Ensembl Genes	14093	TLR10	81	2.139517e-12	4.017371e-8	4.959717e-10	9.516014e+1	7.356021e-2	7	4.785961e-5	rs10012017,rs10013453,rs11936050,rs5743565,rs5743566,rs5743580,rs67719080	TLR10
Ensembl Genes	13633	ZBTB38	82	2.187771e-12	4.107978e-8	5.009729e-10	5.991059e+1	1.335323e-1	8	8.687855e-5	rs13067032,rs13068065,rs13069734,rs13095453,rs13099193,rs13434224,rs35225290,rs726838	ZBTB38
Ensembl Genes	12856	BHLHE40	83	2.957389e-12	5.553089e-8	6.690469e-10	3.039259e+1	3.290276e-1	10	2.140713e-4	rs11918796,rs3804992,rs4684439,rs6787391,rs6803382,rs7639927,rs9682063,rs9682208,rs9830067,rs9876432	BHLHE40
Ensembl Genes	2289	ADO	84	4.154528e-12	7.800957e-8	9.286854e-10	3.890354e+1	2.313414e-1	9	1.505149e-4	rs10822013,rs10995195,rs10995312,rs16917398,rs17314489,rs1878261,rs61866264,rs7071642,rs9971328	ADO
Ensembl Genes	8307	COX11	85	7.074110e-12	1.328306e-7	1.562713e-9	5.161382e+1	1.549972e-1	8	1.008440e-4	rs244353,rs244354,rs244355,rs2628309,rs2628315,rs7208403,rs8075983,rs9891865	COX11
Ensembl Genes	13380	CMSS1	86	7.946599e-12	1.492133e-7	1.735038e-9	3.613516e+1	2.490649e-1	9	1.620461e-4	rs13069311,rs28714363,rs4075038,rs6790535,rs6805884,rs704582,rs9833980,rs9841186,rs9864437	CMSS1
Ensembl Genes	13310	PSMD6	87	1.539993e-11	2.891645e-7	3.323730e-9	4.674789e+1	1.711307e-1	8	1.113407e-4	rs17401592,rs3774715,rs3774721,rs57766205,rs58676857,rs6802053,rs73117066,rs73119035	PSMD6
Ensembl Genes	15720	HIST1H2BL	88	1.861398e-11	3.495147e-7	3.971758e-9	4.563221e+1	1.753148e-1	8	1.140630e-4	rs13210634,rs13212318,rs13215275,rs140365013,rs141342723,rs17751184,rs35848276,rs56405707	HIST1H2BL
Ensembl Genes	18012	ANXA13	89	2.373963e-11	4.457590e-7	5.008528e-9	6.721967e+1	1.041362e-1	7	6.775288e-5	rs17258588,rs4401839,rs4595110,rs538765706,rs6984562,rs6988728,rs7842619	ANXA13
Ensembl Genes	12679	TMEM184B	90	6.370070e-11	1.196108e-6	1.329009e-8	9.926536e+1	6.044404e-2	6	3.932599e-5	rs2235264,rs2267373,rs2267374,rs4820323,rs4820324,rs4820325	TMEM184B
Ensembl Genes	7112	CHD9	91	8.196449e-11	1.539047e-6	1.691261e-8	2.153799e+1	4.642959e-1	10	3.020793e-4	rs11075551,rs117469893,rs12930156,rs3095604,rs3104793,rs3112616,rs3112617,rs3112638,rs4784227,rs9708611	CHD9
Ensembl Genes	15719	ZNF184	92	1.074653e-10	2.017876e-6	2.193343e-8	3.647407e+1	2.193339e-1	8	1.427026e-4	rs13210634,rs13212318,rs13215275,rs140365013,rs141342723,rs17751184,rs35848276,rs56405707	ZNF184
Ensembl Genes	8309	HLF	93	1.973974e-10	3.706531e-6	3.985517e-8	3.373831e+1	2.371192e-1	8	1.542740e-4	rs244353,rs244354,rs244355,rs2628309,rs2628315,rs7208403,rs8075983,rs9891865	HLF
Ensembl Genes	9500	TM6SF2	94	2.056895e-10	3.862232e-6	4.108757e-8	1.650979e+2	3.028507e-2	5	1.970401e-5	rs11882123,rs2074296,rs2074303,rs2315022,rs735273	TM6SF2
Ensembl Genes	2139	COMMD3	95	5.323903e-10	9.996693e-6	1.052283e-7	4.278817e+1	1.635966e-1	7	1.064389e-4	rs112942613,rs12263070,rs55880968,rs56024469,rs56186224,rs56373249,rs72812749	COMMD3
Ensembl Genes	3495	SNX32	96	6.254548e-10	1.174416e-5	1.223350e-7	1.320071e+2	3.787674e-2	5	2.464329e-5	rs11227303,rs12800497,rs3892696,rs603326,rs7114014	SNX32
Ensembl Genes	14847	GPBP1	97	6.732503e-10	1.264162e-5	1.303260e-7	2.881232e+1	2.776590e-1	8	1.806500e-4	rs1002474,rs113993822,rs16886556,rs2408654,rs2662015,rs57355175,rs77083646,rs872372	GPBP1
Ensembl Genes	2288	ZNF365	98	7.288420e-10	1.368547e-5	1.396476e-7	2.851901e+1	2.805146e-1	8	1.825079e-4	rs10822013,rs10995195,rs16917398,rs17314489,rs1878261,rs61866264,rs7071642,rs9971328	ZNF365
Ensembl Genes	14313	ABRAXAS1	99	1.024056e-9	1.922870e-5	1.942293e-7	1.195328e+2	4.182954e-2	5	2.721505e-5	rs10025004,rs10032585,rs11947695,rs7684811,rs9284657	ABRAXAS1
Ensembl Genes	12048	CEBPB	100	1.309955e-9	2.459703e-5	2.459703e-7	3.751661e+1	1.865840e-1	7	1.213950e-4	rs4811036,rs4811037,rs4811038,rs6012912,rs6020446,rs6020465,rs62204888	CEBPB
Ensembl Genes	14813	FGF10	101	1.518493e-9	2.851274e-5	2.823044e-7	1.584565e+1	6.310882e-1	10	4.105974e-4	rs12520604,rs1482664,rs17227508,rs2330619,rs34334808,rs4321755,rs59836876,rs727305,rs72748075,rs7706806	FGF10
Ensembl Genes	9504	TSSK6	102	1.670051e-9	3.135855e-5	3.074367e-7	1.083162e+2	4.616113e-2	5	3.003327e-5	rs10414830,rs4808203,rs4808961,rs6626,rs747050	TSSK6
Ensembl Genes	4930	TBX3	103	2.562924e-9	4.812402e-5	4.672235e-7	1.498889e+1	6.671609e-1	10	4.340670e-4	rs10507259,rs1061651,rs11067561,rs12422933,rs1353783,rs1391720,rs1391721,rs3741698,rs4767312,rs7956939	TBX3
Ensembl Genes	15753	ZBED9	104	2.775377e-9	5.211325e-5	5.010890e-7	3.361043e+1	2.082687e-1	7	1.355034e-4	rs1233583,rs1233600,rs1233609,rs1742743,rs3118363:28875501:T:C,rs3131343,rs3132397	ZBED9
Ensembl Genes	11025	GLI2	105	2.896189e-9	5.438174e-5	5.179213e-7	1.831795e+1	4.913214e-1	9	3.196626e-4	rs11695384,rs12711945,rs12711946,rs12711947,rs12711948,rs4848600,rs4849879,rs6542593,rs76610027	GLI2
Ensembl Genes	1318	PKLR	106	2.958699e-9	5.555549e-5	5.241084e-7	2.439990e+2	1.639351e-2	4	1.066592e-5	rs10908461,rs11264349,rs6672284,rs7520184	PKLR
Ensembl Genes	1074	SRGAP2C	107	3.211436e-9	6.030113e-5	5.635620e-7	1.809816e+1	4.972880e-1	9	3.235446e-4	rs11249433,rs12131379,rs139689994,rs1448782187,rs199936658:120812999:TC:T,rs2320010,rs587666378,rs587696168,rs9728991	SRGAP2C
Ensembl Genes	18028	MYC	108	3.590837e-9	6.742515e-5	6.243069e-7	1.446009e+1	6.915584e-1	10	4.499404e-4	rs10956412,rs10956415,rs11989994,rs1499364,rs2254778,rs2542402,rs2720681,rs2720690,rs6992491,rs7001706	MYC
Ensembl Genes	9469	LRRC25	109	3.725207e-9	6.994821e-5	6.417267e-7	2.302985e+2	1.736876e-2	4	1.130043e-5	rs1002640,rs28375303,rs7258891,rs8112969	LRRC25
Ensembl Genes	9501	SUGP1	110	4.314983e-9	8.102244e-5	7.365676e-7	8.944204e+1	5.590212e-2	5	3.637093e-5	rs2285627,rs2905426,rs2916073,rs3764567,rs769267	SUGP1
Ensembl Genes	12717	TNRC6B	111	5.965879e-9	1.120213e-4	1.009201e-6	3.003726e+1	2.330439e-1	7	1.516226e-4	rs12484610,rs12485003,rs2006965,rs41281265,rs4820409,rs57774511,rs8140112	TNRC6B
Ensembl Genes	2136	MLLT10	112	1.169480e-8	2.195933e-4	1.960654e-6	1.555138e+1	5.787266e-1	9	3.765300e-4	rs10828248,rs10828249,rs11012732,rs16921919,rs2793352,rs35106872,rs67626393,rs72797470,rs73592575	MLLT10
Ensembl Genes	9857	LYPD5	113	1.370074e-8	2.572588e-4	2.276627e-6	1.660777e+2	2.408512e-2	4	1.567021e-5	rs11665924,rs3760982,rs3760983,rs62116962	LYPD5
Ensembl Genes	12195	NRIP1	114	1.586185e-8	2.978380e-4	2.612614e-6	1.500211e+1	5.999158e-1	9	3.903161e-4	rs10482869,rs12482761,rs2823025,rs2823117,rs2823118,rs2823128,rs2823136,rs2823144,rs7279893	NRIP1
Ensembl Genes	242	KLHDC7A	115	1.778154e-8	3.338840e-4	2.903339e-6	2.556881e+1	2.737711e-1	7	1.781204e-4	rs10796456,rs11261022,rs1360915,rs2992732,rs2992735,rs2992755,rs2992756	KLHDC7A
Ensembl Genes	12049	PTPN1	116	2.222283e-8	4.172781e-4	3.597225e-6	2.473907e+1	2.829533e-1	7	1.840945e-4	rs4811036,rs4811037,rs4811038,rs6012912,rs6020446,rs6020465,rs62204888	PTPN1
Ensembl Genes	6568	RCCD1	117	3.729511e-8	7.002903e-4	5.985387e-6	1.291182e+2	3.097936e-2	4	2.015573e-5	rs12915155,rs1550637,rs2290203,rs3803563	RCCD1
Ensembl Genes	9860	ZNF45	118	6.196192e-8	1.163459e-3	9.859822e-6	1.136329e+2	3.520108e-2	4	2.290246e-5	rs367283,rs398099,rs415168,rs430308	ZNF45
Ensembl Genes	8755	MEP1B	119	7.015485e-8	1.317298e-3	1.106973e-5	3.029185e+1	1.980731e-1	6	1.288699e-4	rs10502589,rs116958586,rs16963239,rs16963245,rs72935553,rs73956895	MEP1B
Ensembl Genes	12718	ADSL	120	7.929887e-8	1.488995e-3	1.240829e-5	4.959636e+1	1.008138e-1	5	6.559131e-5	rs12484610,rs12485003,rs2006965,rs41281265,rs4820409	ADSL
Ensembl Genes	8783	SLC14A2	121	1.208034e-7	2.268325e-3	1.874649e-5	1.462043e+1	5.471796e-1	8	3.560049e-4	rs12604608,rs1462149,rs62090584,rs62090589,rs62090592,rs62090594,rs7234581,rs737149	SLC14A2
Ensembl Genes	2806	PNPLA2	122	1.586458e-7	2.978892e-3	2.441715e-5	3.040252e+2	9.867604e-3	3	6.420042e-6	rs10902222,rs1138714,rs61876744	PNPLA2
Ensembl Genes	1319	FDPS	123	1.750916e-7	3.287695e-3	2.672923e-5	2.941676e+2	1.019827e-2	3	6.635178e-6	rs10908461,rs2297480,rs6672284	FDPS
Ensembl Genes	12966	EOMES	124	2.125745e-7	3.991511e-3	3.218961e-5	1.766812e+1	3.961937e-1	7	2.577708e-4	rs12488162,rs12496242,rs62257237,rs6771541,rs6774965,rs820430,rs9851320	EOMES
Ensembl Genes	16997	CYP51A1	125	2.247789e-7	4.220673e-3	3.376539e-5	4.010847e+1	1.246620e-1	5	8.110732e-5	rs10264666,rs11982047,rs17164263,rs4279,rs7791138	CYP51A1
Ensembl Genes	7363	CDYL2	126	2.358319e-7	4.428216e-3	3.514457e-5	2.458897e+1	2.440118e-1	6	1.587585e-4	rs10468364,rs11150296,rs4888100,rs4889169,rs6564770,rs9938021	CDYL2
Ensembl Genes	1087	RNF115	127	2.536281e-7	4.762375e-3	3.749901e-5	7.965015e+1	5.021962e-2	4	3.267379e-5	rs12725120:145661313:C:T,rs1778523:145698023:C:G,rs34695381:145683334:G:C,rs71226772:145669631:A:AT	RNF115
Ensembl Genes	12547	TTC28	128	3.685059e-7	6.919435e-3	5.405809e-5	1.626368e+1	4.304070e-1	7	2.800306e-4	rs12165880,rs34320674,rs7288040,rs738200,rs73881117,rs9620817,rs9625483	TTC28
Ensembl Genes	9859	ZNF404	129	4.040130e-7	7.586152e-3	5.880738e-5	7.081005e+1	5.648915e-2	4	3.675287e-5	rs367283,rs398099,rs415168,rs430308	ZNF404
Ensembl Genes	5890	LGMN	130	4.986892e-7	9.363887e-3	7.202990e-5	3.407483e+1	1.467359e-1	5	9.546901e-5	rs11623779,rs578113254,rs7151531,rs72697299,rs72699818	LGMN
Ensembl Genes	1086	CD160	131	5.490099e-7	1.030876e-2	7.869282e-5	6.552465e+1	6.104573e-2	4	3.971745e-5	rs12725120:145661313:C:T,rs1778523:145698023:C:G,rs34695381:145683334:G:C,rs71226772:145669631:A:AT	CD160
Ensembl Genes	2830	TNNI2	132	6.824858e-7	1.281504e-2	9.708361e-5	1.866448e+2	1.607331e-2	3	1.045759e-5	rs10769814,rs4980395,rs907614	TNNI2
Ensembl Genes	8756	GAREM1	133	8.547134e-7	1.604895e-2	1.206688e-4	1.966906e+1	3.050476e-1	6	1.984695e-4	rs10502589,rs116958586,rs16963239,rs16963245,rs72935553,rs73956895	GAREM1
Ensembl Genes	4242	ATF7IP	134	8.971855e-7	1.684645e-2	1.257198e-4	1.950358e+1	3.076359e-1	6	2.001535e-4	rs11055879,rs11055880,rs11055882,rs11055883,rs17221259,rs4763378	ATF7IP
Ensembl Genes	13632	PXYLP1	135	1.208711e-6	2.269597e-2	1.681183e-4	2.840737e+1	1.760106e-1	5	1.145157e-4	rs13067032,rs13068065,rs13095453,rs13434224,rs726838	PXYLP1
Ensembl Genes	9502	MAU2	136	2.515029e-6	4.722470e-2	3.472404e-4	1.205718e+2	2.488143e-2	3	1.618831e-5	rs11882123,rs2315022,rs735273	MAU2
Ensembl Genes	5889	RIN3	137	3.746711e-6	7.035199e-2	5.135182e-4	2.248197e+1	2.224004e-1	5	1.446977e-4	rs11623779,rs578113254,rs7151531,rs72697299,rs72699818	RIN3
Ensembl Genes	12196	USP25	138	3.752563e-6	7.046188e-2	5.105933e-4	9.183315e+0	8.711451e-1	8	5.667828e-4	rs10482869,rs12482761,rs2823117,rs2823118,rs2823128,rs2823136,rs2823144,rs7279893	USP25
Ensembl Genes	18027	POU5F1B	139	3.867217e-6	7.261473e-2	5.224082e-4	1.136063e+1	6.161628e-1	7	4.008867e-4	rs10098985,rs17464492,rs2060775,rs283718,rs59931842,rs77209413,rs7815245	POU5F1B
Ensembl Genes	11334	ALS2CR12	140	4.025861e-6	7.559359e-2	5.399542e-4	3.950120e+1	1.012628e-1	4	6.588338e-5	rs10931936,rs13030042,rs2540334,rs6754084	ALS2CR12
Ensembl Genes	10447	NT5C1B-RDH14	141	4.146524e-6	7.785928e-2	5.521935e-4	1.491058e+1	4.023989e-1	6	2.618080e-4	rs10169133,rs10206829,rs12710696,rs12710697,rs4233763,rs4425044	NT5C1B-RDH14
Ensembl Genes	8569	CBX8	142	5.357127e-6	1.005908e-1	7.083857e-4	9.354163e+1	3.207128e-2	3	2.086616e-5	rs2587507,rs8082452,rs9905914	CBX8
Ensembl Genes	18630	TRIM32	143	6.018283e-6	1.130053e-1	7.902469e-4	1.060769e+1	6.598984e-1	7	4.293418e-4	rs10983243,rs12115644,rs17220476,rs1895062,rs35891915,rs55957960,rs7856625	TRIM32
Ensembl Genes	4931	MED13L	144	6.684450e-6	1.255139e-1	8.716244e-4	1.043580e+1	6.707679e-1	7	4.364137e-4	rs10507259,rs11067561,rs1353783,rs1391720,rs1391721,rs4767312,rs7956939	MED13L
Ensembl Genes	6569	PRC1	145	7.209753e-6	1.353775e-1	9.336382e-4	8.465342e+1	3.543862e-2	3	2.305700e-5	rs1550637,rs2290203,rs3803563	PRC1
Ensembl Genes	18010	FBXO32	146	8.776896e-6	1.648038e-1	1.128793e-3	3.236401e+1	1.235941e-1	4	8.041255e-5	rs16898594,rs16898607,rs58536265,rs59621056	FBXO32
Ensembl Genes	14966	ATG10	147	1.053236e-5	1.977661e-1	1.345348e-3	1.812268e+1	2.758974e-1	5	1.795038e-4	rs10072747,rs2406909,rs2407153,rs72774933,rs891159	ATG10
Ensembl Genes	8782	SETBP1	148	1.098979e-5	2.063553e-1	1.394292e-3	7.906518e+0	1.011823e+0	8	6.583106e-4	rs12604608,rs1462149,rs62090584,rs62090589,rs62090592,rs62090594,rs7234581,rs737149	SETBP1
Ensembl Genes	2803	PANO1	149	1.100056e-5	2.065575e-1	1.386292e-3	4.255856e+2	4.699407e-3	2	3.057519e-6	rs28360884,rs6597981	PANO1
Ensembl Genes	16996	AKAP9	150	1.161156e-5	2.180303e-1	1.453535e-3	3.012182e+1	1.327941e-1	4	8.639824e-5	rs10264666,rs11982047,rs17164263,rs7791138	AKAP9
Ensembl Genes	17017	CASD1	151	1.305473e-5	2.451287e-1	1.623369e-3	2.922887e+1	1.368510e-1	4	8.903774e-5	rs10953114,rs12670168,rs12704720,rs9649189	CASD1
Ensembl Genes	15701	HIST1H4H	152	1.804297e-5	3.387928e-1	2.228900e-3	6.215289e+1	4.826807e-2	3	3.140408e-5	rs10484439,rs34107459,rs34158769	HIST1H4H
Ensembl Genes	2804	PIDD1	153	2.006056e-5	3.766771e-1	2.461942e-3	3.149810e+2	6.349589e-3	2	4.131157e-6	rs28360884,rs6597981	PIDD1
Ensembl Genes	15708	HMGN4	154	2.013289e-5	3.780353e-1	2.454775e-3	5.989611e+1	5.008672e-2	3	3.258733e-5	rs34246779,rs34781270,rs36162392	HMGN4
Ensembl Genes	15702	BTN3A2	155	2.129769e-5	3.999067e-1	2.580043e-3	5.876960e+1	5.104680e-2	3	3.321197e-5	rs10484439,rs34107459,rs34158769	BTN3A2
Ensembl Genes	14967	RPS23	156	2.444581e-5	4.590190e-1	2.942429e-3	2.486760e+1	1.608519e-1	4	1.046531e-4	rs10072747,rs2406909,rs2407153,rs891159	RPS23
Ensembl Genes	2807	CRACR2B	157	2.645494e-5	4.967444e-1	3.163977e-3	2.741991e+2	7.293970e-3	2	4.745589e-6	rs1138714,rs61876744	CRACR2B
Ensembl Genes	13634	RASA2	158	4.051848e-5	7.608155e-1	4.815288e-3	2.181905e+1	1.833261e-1	4	1.192752e-4	rs13069734,rs13099193,rs35225290,rs3821710	RASA2
Ensembl Genes	15709	ABT1	159	4.059771e-5	7.623032e-1	4.794360e-3	4.725183e+1	6.348961e-2	3	4.130749e-5	rs34246779,rs34781270,rs36162392	ABT1
Ensembl Genes	11023	RALB	160	4.198202e-5	7.882964e-1	4.926852e-3	4.671823e+1	6.421477e-2	3	4.177929e-5	rs17625845,rs4091514,rs7563709	RALB
Ensembl Genes	10479	DNAJC27	161	4.219341e-5	7.922657e-1	4.920905e-3	4.663881e+1	6.432412e-2	3	4.185043e-5	rs12618252,rs1470039,rs6752378	DNAJC27
Ensembl Genes	16388	L3MBTL3	162	4.243348e-5	7.967735e-1	4.918355e-3	2.155915e+1	1.855361e-1	4	1.207131e-4	rs7760760,rs7761063,rs9375700,rs9388766	L3MBTL3
Ensembl Genes	4241	GRIN2B	163	4.686411e-5	8.799674e-1	5.398573e-3	9.650228e+0	6.217469e-1	6	4.045198e-4	rs11055879,rs11055880,rs11055882,rs11055883,rs17221259,rs4763378	GRIN2B
Ensembl Genes	241	IGSF21	164	4.771868e-5	8.960137e-1	5.463498e-3	1.316926e+1	3.796720e-1	5	2.470215e-4	rs10796456,rs1360915,rs2992732,rs2992735,rs2992756	IGSF21
Ensembl Genes	7362	DYNLRB2	165	5.025460e-5	9.436306e-1	5.718973e-3	9.527822e+0	6.297347e-1	6	4.097168e-4	rs10468364,rs11150296,rs4888100,rs4889169,rs6564770,rs9938021	DYNLRB2
Ensembl Genes	1309	TRIM46	166	5.209311e-5	9.781523e-1	5.892484e-3	1.952104e+2	1.024536e-2	2	6.665814e-6	rs11264341,rs2070803	TRIM46
Ensembl Genes	17667	SARAF	167	5.390716e-5	1.000000e+0	6.061166e-3	1.283080e+1	3.896872e-1	5	2.535375e-4	rs12680857,rs67080356,rs7012771,rs7459709,rs7461857	SARAF
Ensembl Genes	18026	FAM84B	168	6.876558e-5	1.000000e+0	7.685782e-3	7.208989e+0	9.710099e-1	7	6.317566e-4	rs10098985,rs17464492,rs2060775,rs283718,rs59931842,rs77209413,rs7815245	FAM84B
Ensembl Genes	1075	HIST2H3PS2	169	6.988367e-5	1.000000e+0	7.764531e-3	1.213715e+1	4.119583e-1	5	2.680275e-4	rs114418656:120906101:C:A,rs115489802:120863435:G:C,rs146627141:120867147:T:C,rs200172611:120862809:T:C,rs879974211	HIST2H3PS2
Ensembl Genes	9921	SNRPD2	170	7.968778e-5	1.000000e+0	8.801750e-3	1.577049e+2	1.268191e-2	2	8.251081e-6	rs11672660,rs1800437	SNRPD2
Ensembl Genes	10449	OSR1	171	8.050795e-5	1.000000e+0	8.840338e-3	8.737900e+0	6.866639e-1	6	4.467559e-4	rs10169133,rs10206829,rs12710696,rs12710697,rs4233763,rs4425044	OSR1
Ensembl Genes	16389	SAMD3	172	8.382294e-5	1.000000e+0	9.150833e-3	1.805596e+1	2.215335e-1	4	1.441337e-4	rs7760760,rs7761063,rs9375700,rs9388766	SAMD3
Ensembl Genes	17666	DUSP4	173	8.448188e-5	1.000000e+0	9.169458e-3	1.165239e+1	4.290964e-1	5	2.791779e-4	rs12680857,rs67080356,rs7012771,rs7459709,rs7461857	DUSP4
Ensembl Genes	15685	HIST1H4D	174	8.604855e-5	1.000000e+0	9.285825e-3	1.517390e+2	1.318052e-2	2	8.575487e-6	rs13204572,rs17598658	HIST1H4D
Ensembl Genes	1317	HCN3	175	1.055784e-4	1.000000e+0	1.132826e-2	1.369228e+2	1.460677e-2	2	9.503432e-6	rs11264349,rs7520184	HCN3
Ensembl Genes	8199	MAP3K14	176	1.061278e-4	1.000000e+0	1.132251e-2	3.409290e+1	8.799486e-2	3	5.725104e-5	rs36078910,rs4763,rs55793500	MAP3K14
Ensembl Genes	12546	PITPNB	177	1.161038e-4	1.000000e+0	1.231684e-2	1.087988e+1	4.595640e-1	5	2.990007e-4	rs12165880,rs34320674,rs738200,rs73881117,rs9625483	PITPNB
Ensembl Genes	11333	CASP8	178	1.182414e-4	1.000000e+0	1.247314e-2	3.285949e+1	9.129783e-2	3	5.940002e-5	rs10931936,rs13030042,rs6754084	CASP8
Ensembl Genes	1310	MUC1	179	1.556292e-4	1.000000e+0	1.632542e-2	1.126583e+2	1.775279e-2	2	1.155029e-5	rs11264341,rs2070803	MUC1
Ensembl Genes	8200	ARHGAP27	180	1.756706e-4	1.000000e+0	1.832537e-2	2.870287e+1	1.045192e-1	3	6.800206e-5	rs36078910,rs4763,rs55793500	ARHGAP27
Ensembl Genes	4027	TMEM45B	181	1.793259e-4	1.000000e+0	1.860333e-2	1.478566e+1	2.705324e-1	4	1.760133e-4	rs10894076,rs11221769,rs11820646,rs745382	TMEM45B
Ensembl Genes	4313	KLHL42	182	1.799725e-4	1.000000e+0	1.856782e-2	2.846618e+1	1.053882e-1	3	6.856747e-5	rs10771398,rs10843027,rs141089797	KLHL42
Ensembl Genes	5594	SLC25A21	183	2.055723e-4	1.000000e+0	2.109307e-2	1.426121e+1	2.804811e-1	4	1.824861e-4	rs12881240,rs12883298,rs712329,rs912814	SLC25A21
Ensembl Genes	14314	GPAT3	184	2.238380e-4	1.000000e+0	2.284242e-2	9.431380e+0	5.301451e-1	5	3.449220e-4	rs10025004,rs10032585,rs11947695,rs7684811,rs9284657	GPAT3
Ensembl Genes	15126	HSPA4	185	2.875494e-4	1.000000e+0	2.918549e-2	1.304603e+1	3.066068e-1	4	1.994839e-4	rs571173399,rs62375202,rs6867581,rs72801445	HSPA4
Ensembl Genes	9920	GIPR	186	2.935466e-4	1.000000e+0	2.963400e-2	8.184759e+1	2.443566e-2	2	1.589828e-5	rs11672660,rs1800437	GIPR
Ensembl Genes	8570	CBX4	187	2.953003e-4	1.000000e+0	2.965162e-2	2.401821e+1	1.249052e-1	3	8.126561e-5	rs2587507,rs8082452,rs9905914	CBX4
Ensembl Genes	14615	ADAM29	188	3.107600e-4	1.000000e+0	3.103798e-2	8.775158e+0	5.697903e-1	5	3.707159e-4	rs4330336,rs4695992,rs6828863,rs9991047,rs9998487	ADAM29
Ensembl Genes	4026	BARX2	189	3.630790e-4	1.000000e+0	3.607161e-2	1.225942e+1	3.262797e-1	4	2.122835e-4	rs10894076,rs11221769,rs11820646,rs745382	BARX2
Ensembl Genes	15705	BTN3A3	190	4.160409e-4	1.000000e+0	4.111579e-2	6.864333e+1	2.913611e-2	2	1.895648e-5	rs36033628,rs41266839	BTN3A3
Ensembl Genes	12550	CCDC117	191	4.597103e-4	1.000000e+0	4.519361e-2	6.526901e+1	3.064242e-2	2	1.993651e-5	rs2206061,rs6005863	CCDC117
Ensembl Genes	14815	HCN1	192	4.810697e-4	1.000000e+0	4.704711e-2	6.241641e+0	9.612857e-1	6	6.254298e-4	rs4298259,rs4591754,rs62370581,rs62373042,rs7702731,rs9292915	HCN1
Ensembl Genes	9499	HAPLN4	193	5.033976e-4	1.000000e+0	4.897563e-2	6.234278e+1	3.208070e-2	2	2.087228e-5	rs2074296,rs2074303	HAPLN4
Ensembl Genes	12548	CHEK2	194	5.172819e-4	1.000000e+0	5.006702e-2	6.149135e+1	3.252490e-2	2	2.116129e-5	rs7288040,rs9620817	CHEK2
Ensembl Genes	12556	RHBDD3	195	5.222322e-4	1.000000e+0	5.028694e-2	6.119603e+1	3.268186e-2	2	2.126341e-5	rs132383,rs132390	RHBDD3
Ensembl Genes	9855	SMG9	196	5.692522e-4	1.000000e+0	5.453494e-2	5.858585e+1	3.413793e-2	2	2.221076e-5	rs12609846,rs62116961	SMG9
Ensembl Genes	3493	AP5B1	197	5.835887e-4	1.000000e+0	5.562459e-2	5.785347e+1	3.457010e-2	2	2.249193e-5	rs12273982,rs12287832	AP5B1
Ensembl Genes	4783	NTN4	198	6.140420e-4	1.000000e+0	5.823165e-2	1.865070e+1	1.608519e-1	3	1.046531e-4	rs17356907,rs2887022,rs61938094	NTN4
Ensembl Genes	8308	STXBP4	199	6.226040e-4	1.000000e+0	5.874691e-2	5.599007e+1	3.572062e-2	2	2.324048e-5	rs28564882,rs9916547	STXBP4
Ensembl Genes	4782	USP44	200	6.694795e-4	1.000000e+0	6.285408e-2	1.809902e+1	1.657548e-1	3	1.078431e-4	rs17356907,rs2887022,rs61938094	USP44
Ensembl Genes	2290	EGR2	201	7.425551e-4	1.000000e+0	6.936795e-2	1.745840e+1	1.718370e-1	3	1.118003e-4	rs10995312,rs61865884,rs61865885	EGR2
Ensembl Genes	2142	SPAG6	202	1.243865e-3	1.000000e+0	1.156240e-1	1.457732e+1	2.057992e-1	3	1.338967e-4	rs1778312,rs1778313,rs72814836	SPAG6
Ensembl Genes	15740	ZKSCAN8	203	1.339715e-3	1.000000e+0	1.239203e-1	3.795472e+1	5.269437e-2	2	3.428391e-5	rs13197633,rs34765154	ZKSCAN8
Ensembl Genes	9340	ZSWIM4	204	1.402195e-3	1.000000e+0	1.290638e-1	3.708427e+1	5.393122e-2	2	3.508862e-5	rs12162265,rs2607276	ZSWIM4
Ensembl Genes	18628	PAPPA	205	1.422810e-3	1.000000e+0	1.303225e-1	6.231847e+0	8.023304e-1	5	5.220107e-4	rs10983243,rs12115644,rs1895062,rs55957960,rs7856625	PAPPA
Ensembl Genes	15127	FSTL4	206	1.503262e-3	1.000000e+0	1.370231e-1	8.338790e+0	4.796859e-1	4	3.120923e-4	rs571173399,rs62375202,rs6867581,rs72801445	FSTL4
Ensembl Genes	12694	CBX6	207	1.558165e-3	1.000000e+0	1.413414e-1	3.514462e+1	5.690772e-2	2	3.702519e-5	rs5750715,rs6001335	CBX6
Ensembl Genes	12695	APOBEC3A	208	1.595654e-3	1.000000e+0	1.440461e-1	3.472133e+1	5.760148e-2	2	3.747657e-5	rs5750715,rs6001335	APOBEC3A
Ensembl Genes	15741	ZSCAN9	209	1.601147e-3	1.000000e+0	1.438504e-1	3.466057e+1	5.770246e-2	2	3.754227e-5	rs13197633,rs34765154	ZSCAN9
Ensembl Genes	9341	NANOS3	210	1.613102e-3	1.000000e+0	1.442344e-1	3.452938e+1	5.792168e-2	2	3.768490e-5	rs12162265,rs2607276	NANOS3
Ensembl Genes	12551	XBP1	211	1.619167e-3	1.000000e+0	1.440905e-1	3.446339e+1	5.803260e-2	2	3.775706e-5	rs2206061,rs62235734	XBP1
Ensembl Genes	16998	LRRD1	212	1.637888e-3	1.000000e+0	1.450690e-1	3.426199e+1	5.837373e-2	2	3.797901e-5	rs34344935,rs4279	LRRD1
Ensembl Genes	1076	FAM72C	213	2.031575e-3	1.000000e+0	1.790934e-1	1.226000e+1	2.446983e-1	3	1.592051e-4	rs115489802:120863435:G:C,rs146627141:120867147:T:C,rs200172611:120862809:T:C	FAM72C
Ensembl Genes	17018	SGCE	214	2.792710e-3	1.000000e+0	2.450407e-1	2.608008e+1	7.668687e-2	2	4.989387e-5	rs10953114,rs12670168	SGCE
Ensembl Genes	15730	HIST1H1B	215	3.635395e-3	1.000000e+0	3.174968e-1	2.745733e+2	3.642014e-3	1	2.369560e-6	rs13199906	HIST1H1B
Ensembl Genes	12555	EMID1	216	4.854254e-3	1.000000e+0	4.219830e-1	1.961711e+1	1.019518e-1	2	6.633169e-5	rs132383,rs132390	EMID1
Ensembl Genes	10480	EFR3B	217	4.948463e-3	1.000000e+0	4.281903e-1	1.942294e+1	1.029710e-1	2	6.699480e-5	rs12618252,rs1971136	EFR3B
Ensembl Genes	15618	RANBP9	218	5.067308e-3	1.000000e+0	4.364626e-1	1.918576e+1	1.042440e-1	2	6.782301e-5	rs424001,rs441125	RANBP9
Ensembl Genes	15687	HIST1H3D	219	5.305289e-3	1.000000e+0	4.548740e-1	1.879910e+2	5.319402e-3	1	3.460899e-6	rs13204572	HIST1H3D
Ensembl Genes	15619	MCUR1	220	5.779596e-3	1.000000e+0	4.932885e-1	1.792112e+1	1.116002e-1	2	7.260910e-5	rs424001,rs441125	MCUR1
Ensembl Genes	3501	CCDC85B	221	6.256178e-3	1.000000e+0	5.315487e-1	1.593418e+2	6.275817e-3	1	4.083160e-6	rs1058068	CCDC85B
Ensembl Genes	4929	TBX5	222	6.656397e-3	1.000000e+0	5.630053e-1	7.993925e+0	3.752850e-1	3	2.441672e-4	rs1061651,rs12422933,rs3741698	TBX5
Ensembl Genes	3497	MUS81	223	7.033692e-3	1.000000e+0	5.922495e-1	1.416726e+2	7.058528e-3	1	4.592406e-6	rs35856478	MUS81
Ensembl Genes	2805	RPLP2	224	7.119409e-3	1.000000e+0	5.967908e-1	1.399608e+2	7.144857e-3	1	4.648573e-6	rs10902222	RPLP2
Ensembl Genes	13308	THOC7	225	7.585262e-3	1.000000e+0	6.330154e-1	1.555607e+1	1.285671e-1	2	8.364810e-5	rs3733121,rs73122704	THOC7
Ensembl Genes	11197	CYBRD1	226	8.000366e-3	1.000000e+0	6.647030e-1	1.512904e+1	1.321961e-1	2	8.600915e-5	rs13020413,rs34186168	CYBRD1
Ensembl Genes	18695	ZBTB43	227	8.757146e-3	1.000000e+0	7.243741e-1	1.443012e+1	1.385990e-1	2	9.017503e-5	rs10760444,rs4836551	ZBTB43
Ensembl Genes	3498	EFEMP2	228	1.010090e-2	1.000000e+0	8.318623e-1	9.850056e+1	1.015223e-2	1	6.605222e-6	rs35856478	EFEMP2
Ensembl Genes	2689	TACC2	229	1.082341e-2	1.000000e+0	8.874724e-1	1.291038e+1	1.549141e-1	2	1.007899e-4	rs12146254,rs2461212	TACC2
Ensembl Genes	15745	ZSCAN26	230	1.157484e-2	1.000000e+0	9.449599e-1	8.589362e+1	1.164231e-2	1	7.574696e-6	rs67998226	ZSCAN26
Ensembl Genes	6567	UNC45A	231	1.159966e-2	1.000000e+0	9.428866e-1	8.570874e+1	1.166742e-2	1	7.591035e-6	rs12915155	UNC45A
Ensembl Genes	8123	PLEKHH3	232	1.172325e-2	1.000000e+0	9.488253e-1	8.479990e+1	1.179247e-2	1	7.672392e-6	rs200210041	PLEKHH3
Ensembl Genes	9429	ABHD8	233	1.249029e-2	1.000000e+0	1.000000e+0	7.956146e+1	1.256890e-2	1	8.177554e-6	rs4808616	ABHD8
Ensembl Genes	1055	GDAP2	234	1.282410e-2	1.000000e+0	1.000000e+0	1.180423e+1	1.694308e-1	2	1.102348e-4	rs11588056,rs7544119	GDAP2
Ensembl Genes	14817	PARP8	235	1.383488e-2	1.000000e+0	1.000000e+0	6.086810e+0	4.928690e-1	3	3.206695e-4	rs149185,rs3846498,rs6882235	PARP8
Ensembl Genes	13104	PRSS46	236	1.394881e-2	1.000000e+0	1.000000e+0	7.118984e+1	1.404695e-2	1	9.139198e-6	rs56150912	PRSS46
Ensembl Genes	3502	FOSL1	237	1.506152e-2	1.000000e+0	1.000000e+0	6.589343e+1	1.517602e-2	1	9.873792e-6	rs1058068	FOSL1
Ensembl Genes	2141	BMI1	238	1.508986e-2	1.000000e+0	1.000000e+0	6.576873e+1	1.520480e-2	1	9.892515e-6	rs72814836	BMI1
Ensembl Genes	15729	HIST1H2AL	239	1.515633e-2	1.000000e+0	1.000000e+0	6.547807e+1	1.527229e-2	1	9.936427e-6	rs13199906	HIST1H2AL
Ensembl Genes	12549	HSCB	240	1.600360e-2	1.000000e+0	1.000000e+0	6.198492e+1	1.613296e-2	1	1.049639e-5	rs6005863	HSCB
Ensembl Genes	15684	HIST1H2BE	241	1.605302e-2	1.000000e+0	1.000000e+0	6.179254e+1	1.618318e-2	1	1.052907e-5	rs17598658	HIST1H2BE
Ensembl Genes	14984	ARRDC3	242	1.629537e-2	1.000000e+0	1.000000e+0	4.190165e+0	9.546164e-1	4	6.210907e-4	rs11948056,rs11948075,rs12188467,rs6452951	ARRDC3
Ensembl Genes	16503	SYNE1	243	1.650320e-2	1.000000e+0	1.000000e+0	5.691801e+0	5.270739e-1	3	3.429238e-4	rs1293935,rs2206948,rs3020336	SYNE1
Ensembl Genes	11198	DYNC1I2	244	1.663736e-2	1.000000e+0	1.000000e+0	1.027846e+1	1.945817e-1	2	1.265984e-4	rs13020413,rs34186168	DYNC1I2
Ensembl Genes	9333	NACC1	245	1.694838e-2	1.000000e+0	1.000000e+0	5.850157e+1	1.709356e-2	1	1.112138e-5	rs16995252	NACC1
Ensembl Genes	243	PAX7	246	1.721084e-2	1.000000e+0	1.000000e+0	1.009401e+1	1.981374e-1	2	1.289118e-4	rs11261022,rs2992755	PAX7
Ensembl Genes	9334	STX10	247	1.744563e-2	1.000000e+0	1.000000e+0	5.681981e+1	1.759949e-2	1	1.145055e-5	rs16995252	STX10
Ensembl Genes	2690	BTBD16	248	1.779307e-2	1.000000e+0	1.000000e+0	9.915927e+0	2.016957e-1	2	1.312269e-4	rs12146254,rs2461212	BTBD16
Ensembl Genes	1089	NUDT17	249	1.806952e-2	1.000000e+0	1.000000e+0	5.484061e+1	1.823466e-2	1	1.186380e-5	rs9286836:145588536:C:T	NUDT17
Ensembl Genes	13102	PRSS50	250	1.819538e-2	1.000000e+0	1.000000e+0	5.445779e+1	1.836285e-2	1	1.194720e-5	rs56150912	PRSS50
Ensembl Genes	9428	ANKLE1	251	1.870432e-2	1.000000e+0	1.000000e+0	5.296234e+1	1.888134e-2	1	1.228454e-5	rs4808616	ANKLE1
Ensembl Genes	9473	FKBP8	252	1.916424e-2	1.000000e+0	1.000000e+0	5.167924e+1	1.935013e-2	1	1.258954e-5	rs172032	FKBP8
Ensembl Genes	14393	PPA2	253	1.962714e-2	1.000000e+0	1.000000e+0	9.407672e+0	2.125925e-1	2	1.383165e-4	rs2647256,rs62331150	PPA2
Ensembl Genes	14721	ZNF622	254	2.249213e-2	1.000000e+0	1.000000e+0	8.741730e+0	2.287877e-1	2	1.488534e-4	rs2219770,rs4701653	ZNF622
Ensembl Genes	636	TSPAN1	255	2.267939e-2	1.000000e+0	1.000000e+0	4.359132e+1	2.294035e-2	1	1.492541e-5	rs1707302	TSPAN1
Ensembl Genes	15747	ZSCAN31	256	2.571155e-2	1.000000e+0	1.000000e+0	3.839118e+1	2.604765e-2	1	1.694707e-5	rs35744819	ZSCAN31
Ensembl Genes	18694	LMX1B	257	2.652175e-2	1.000000e+0	1.000000e+0	7.994315e+0	2.501778e-1	2	1.627702e-4	rs10760444,rs4836551	LMX1B
Ensembl Genes	17016	COL1A2	258	2.935749e-2	1.000000e+0	1.000000e+0	7.563204e+0	2.644382e-1	2	1.720483e-4	rs12704720,rs9649189	COL1A2
Ensembl Genes	15704	BTN3A1	259	2.957092e-2	1.000000e+0	1.000000e+0	3.331483e+1	3.001667e-2	1	1.952939e-5	rs41266839	BTN3A1
Ensembl Genes	15706	BTN2A1	260	3.128456e-2	1.000000e+0	1.000000e+0	3.146233e+1	3.178404e-2	1	2.067927e-5	rs36033628	BTN2A1
Ensembl Genes	15739	ZSCAN16	261	3.139302e-2	1.000000e+0	1.000000e+0	3.135188e+1	3.189601e-2	1	2.075212e-5	rs35902873	ZSCAN16
Ensembl Genes	8125	CNTNAP1	262	3.251946e-2	1.000000e+0	1.000000e+0	3.024839e+1	3.305961e-2	1	2.150918e-5	rs72826962	CNTNAP1
Ensembl Genes	7873	ADAP2	263	3.261715e-2	1.000000e+0	1.000000e+0	3.015628e+1	3.316059e-2	1	2.157488e-5	rs35840638	ADAP2
Ensembl Genes	3594	ORAOV1	264	3.270623e-2	1.000000e+0	1.000000e+0	3.007277e+1	3.325267e-2	1	2.163479e-5	rs34507830	ORAOV1
Ensembl Genes	1090	PIAS3	265	3.321473e-2	1.000000e+0	1.000000e+0	2.960464e+1	3.377849e-2	1	2.197690e-5	rs9286836:145588536:C:T	PIAS3
Ensembl Genes	16999	KRIT1	266	3.449819e-2	1.000000e+0	1.000000e+0	2.848443e+1	3.510690e-2	1	2.284119e-5	rs34344935	KRIT1
Ensembl Genes	8122	TUBG2	267	3.458710e-2	1.000000e+0	1.000000e+0	2.840991e+1	3.519899e-2	1	2.290110e-5	rs200210041	TUBG2
Ensembl Genes	3492	RNASEH2C	268	3.534095e-2	1.000000e+0	1.000000e+0	2.779312e+1	3.598013e-2	1	2.340932e-5	rs12273982	RNASEH2C
Ensembl Genes	5591	NKX2-1	269	3.534549e-2	1.000000e+0	1.000000e+0	2.778948e+1	3.598484e-2	1	2.341239e-5	rs71405770	NKX2-1
Ensembl Genes	4961	COX6A1	270	3.546611e-2	1.000000e+0	1.000000e+0	2.769325e+1	3.610988e-2	1	2.349374e-5	rs1167362	COX6A1
Ensembl Genes	1054	FAM46C	271	3.562703e-2	1.000000e+0	1.000000e+0	6.799595e+0	2.941352e-1	2	1.913697e-4	rs11588056,rs7544119	FAM46C
Ensembl Genes	1680	TNNI1	272	3.574817e-2	1.000000e+0	1.000000e+0	2.747075e+1	3.640235e-2	1	2.368403e-5	rs35383942	TNNI1
Ensembl Genes	2143	PIP4K2A	273	3.799217e-2	1.000000e+0	1.000000e+0	6.561812e+0	3.047939e-1	2	1.983044e-4	rs1778312,rs1778313	PIP4K2A
Ensembl Genes	15748	ZKSCAN3	274	3.832983e-2	1.000000e+0	1.000000e+0	2.558641e+1	3.908325e-2	1	2.542827e-5	rs35744819	ZKSCAN3
Ensembl Genes	8126	EZH1	275	4.028062e-2	1.000000e+0	1.000000e+0	2.432274e+1	4.111380e-2	1	2.674938e-5	rs72826962	EZH1
Ensembl Genes	12714	GRAP2	276	4.092783e-2	1.000000e+0	1.000000e+0	6.295761e+0	3.176741e-1	2	2.066845e-4	rs57774511,rs8140112	GRAP2
Ensembl Genes	15756	OR2W1	277	4.202247e-2	1.000000e+0	1.000000e+0	2.329354e+1	4.293036e-2	1	2.793127e-5	rs3130891	OR2W1
Ensembl Genes	15746	PGBD1	278	4.239531e-2	1.000000e+0	1.000000e+0	2.308423e+1	4.331962e-2	1	2.818453e-5	rs67998226	PGBD1
Ensembl Genes	1681	PHLDA3	279	4.485374e-2	1.000000e+0	1.000000e+0	2.179119e+1	4.589011e-2	1	2.985694e-5	rs35383942	PHLDA3
Ensembl Genes	16202	FAM46A	280	4.485583e-2	1.000000e+0	1.000000e+0	3.835276e+0	7.822122e-1	3	5.089214e-4	rs10806229,rs9341890,rs940511	FAM46A
Ensembl Genes	8738	KCTD1	281	4.488674e-2	1.000000e+0	1.000000e+0	5.979059e+0	3.345008e-1	2	2.176323e-4	rs527616,rs7240205	KCTD1
Ensembl Genes	17287	KLF14	282	4.502381e-2	1.000000e+0	1.000000e+0	5.968846e+0	3.350732e-1	2	2.180047e-4	rs12533596,rs4593472	KLF14
Ensembl Genes	2291	NRBF2	283	4.616989e-2	1.000000e+0	1.000000e+0	5.885230e+0	3.398338e-1	2	2.211020e-4	rs61865884,rs61865885	NRBF2
Ensembl Genes	9509	PBX4	284	4.632986e-2	1.000000e+0	1.000000e+0	2.108072e+1	4.743670e-2	1	3.086318e-5	rs7245983	PBX4
Ensembl Genes	14682	SLC6A18	285	4.771950e-2	1.000000e+0	1.000000e+0	2.045204e+1	4.889487e-2	1	3.181188e-5	rs12513872	SLC6A18
Ensembl Genes	11335	TRAK2	286	4.813645e-2	1.000000e+0	1.000000e+0	2.027049e+1	4.933279e-2	1	3.209680e-5	rs2540334	TRAK2
Ensembl Genes	17398	ARHGEF5	287	4.986504e-2	1.000000e+0	1.000000e+0	1.955019e+1	5.115039e-2	1	3.327937e-5	rs720475	ARHGEF5
Ensembl Genes	9508	CILP2	288	5.231075e-2	1.000000e+0	1.000000e+0	1.861238e+1	5.372769e-2	1	3.495621e-5	rs7245983	CILP2
Ensembl Genes	4960	MSI1	289	5.607668e-2	1.000000e+0	1.000000e+0	1.732824e+1	5.770926e-2	1	3.754669e-5	rs1167362	MSI1
Ensembl Genes	18803	OBP2B	290	5.655513e-2	1.000000e+0	1.000000e+0	1.717734e+1	5.821625e-2	1	3.787654e-5	rs992108547	OBP2B
Ensembl Genes	14683	TERT	291	6.072990e-2	1.000000e+0	1.000000e+0	1.596146e+1	6.265091e-2	1	4.076182e-5	rs12513872	TERT
Ensembl Genes	14311	HELQ	292	6.125363e-2	1.000000e+0	1.000000e+0	1.582062e+1	6.320865e-2	1	4.112469e-5	rs1494961	HELQ
Ensembl Genes	9331	LYL1	293	6.181782e-2	1.000000e+0	1.000000e+0	1.567157e+1	6.380981e-2	1	4.151582e-5	rs77607471	LYL1
Ensembl Genes	14818	ISL1	294	6.248380e-2	1.000000e+0	1.000000e+0	3.340560e+0	8.980529e-1	3	5.842895e-4	rs149185,rs3846498,rs6882235	ISL1
Ensembl Genes	18804	ABO	295	6.436106e-2	1.000000e+0	1.000000e+0	1.503213e+1	6.652418e-2	1	4.328184e-5	rs992108547	ABO
Ensembl Genes	9330	NFIX	296	6.740990e-2	1.000000e+0	1.000000e+0	1.432913e+1	6.978792e-2	1	4.540528e-5	rs77607471	NFIX
Ensembl Genes	17288	MKLN1	297	6.984992e-2	1.000000e+0	1.000000e+0	4.647290e+0	4.303583e-1	2	2.799989e-4	rs12533596,rs4593472	MKLN1
Ensembl Genes	556	CTPS1	298	8.072545e-2	1.000000e+0	1.000000e+0	1.188098e+1	8.416815e-2	1	5.476132e-5	rs4233486	CTPS1
Ensembl Genes	15738	ZNF165	299	8.382167e-2	1.000000e+0	1.000000e+0	1.142312e+1	8.754176e-2	1	5.695625e-5	rs35902873	ZNF165
Ensembl Genes	14310	HPSE	300	8.555680e-2	1.000000e+0	1.000000e+0	1.118101e+1	8.943733e-2	1	5.818954e-5	rs1494961	HPSE
Ensembl Genes	14337	HERC6	301	8.624458e-2	1.000000e+0	1.000000e+0	1.108774e+1	9.018969e-2	1	5.867904e-5	rs2869930	HERC6
Ensembl Genes	7874	RNF135	302	8.665901e-2	1.000000e+0	1.000000e+0	1.103225e+1	9.064331e-2	1	5.897418e-5	rs35840638	RNF135
Ensembl Genes	17688	ZNF703	303	8.964047e-2	1.000000e+0	1.000000e+0	4.014280e+0	4.982214e-1	2	3.241518e-4	rs10955009,rs56825414	ZNF703
Ensembl Genes	14720	MARCH11	304	9.176119e-2	1.000000e+0	1.000000e+0	3.958805e+0	5.052030e-1	2	3.286942e-4	rs2219770,rs4701653	MARCH11
Ensembl Genes	14392	TET2	305	9.393597e-2	1.000000e+0	1.000000e+0	3.903861e+0	5.123133e-1	2	3.333203e-4	rs2647256,rs62331150	TET2
Ensembl Genes	15759	OR2J2	306	9.627956e-2	1.000000e+0	1.000000e+0	9.878311e+0	1.012319e-1	1	6.586330e-5	rs3129173	OR2J2
Ensembl Genes	555	CITED4	307	9.714826e-2	1.000000e+0	1.000000e+0	9.785355e+0	1.021935e-1	1	6.648896e-5	rs4233486	CITED4
Ensembl Genes	15760	OR14J1	308	9.839267e-2	1.000000e+0	1.000000e+0	9.655054e+0	1.035727e-1	1	6.738627e-5	rs3129173	OR14J1
Ensembl Genes	17000	ANKIB1	309	9.999191e-2	1.000000e+0	1.000000e+0	9.492356e+0	1.053479e-1	1	6.854126e-5	rs12740	ANKIB1
Ensembl Genes	18629	ASTN2	310	1.000754e-1	1.000000e+0	1.000000e+0	3.758453e+0	5.321338e-1	2	3.462159e-4	rs17220476,rs35891915	ASTN2
Ensembl Genes	8306	TOM1L1	311	1.085405e-1	1.000000e+0	1.000000e+0	3.578378e+0	5.589124e-1	2	3.636385e-4	rs28564882,rs9916547	TOM1L1
Ensembl Genes	14336	PPM1K	312	1.087076e-1	1.000000e+0	1.000000e+0	8.689725e+0	1.150784e-1	1	7.487212e-5	rs2869930	PPM1K
Ensembl Genes	13382	TBC1D23	313	1.088181e-1	1.000000e+0	1.000000e+0	8.680371e+0	1.152024e-1	1	7.495279e-5	rs9860290	TBC1D23
Ensembl Genes	17001	GATAD1	314	1.110931e-1	1.000000e+0	1.000000e+0	8.491971e+0	1.177583e-1	1	7.661567e-5	rs12740	GATAD1
Ensembl Genes	17335	SLC37A3	315	1.119927e-1	1.000000e+0	1.000000e+0	8.419586e+0	1.187707e-1	1	7.727436e-5	rs11977670	SLC37A3
Ensembl Genes	14851	RAB3C	316	1.124640e-1	1.000000e+0	1.000000e+0	3.501825e+0	5.711307e-1	2	3.715880e-4	rs10472076,rs76969790	RAB3C
Ensembl Genes	1320	RUSC1	317	1.242712e-1	1.000000e+0	1.000000e+0	7.536186e+0	1.326931e-1	1	8.633254e-5	rs2297480	RUSC1
Ensembl Genes	12552	ZNRF3	318	1.328903e-1	1.000000e+0	1.000000e+0	7.013448e+0	1.425832e-1	1	9.276722e-5	rs62235734	ZNRF3
Ensembl Genes	13635	RNF7	319	1.412791e-1	1.000000e+0	1.000000e+0	6.565824e+0	1.523038e-1	1	9.909161e-5	rs3821710	RNF7
Ensembl Genes	10481	POMC	320	1.454755e-1	1.000000e+0	1.000000e+0	6.361241e+0	1.572020e-1	1	1.022785e-4	rs1971136	POMC
Ensembl Genes	5880	PPP4R3A	321	1.516450e-1	1.000000e+0	1.000000e+0	6.080974e+0	1.644473e-1	1	1.069924e-4	rs61988446	PPP4R3A
Ensembl Genes	17334	KDM7A	322	1.607049e-1	1.000000e+0	1.000000e+0	5.708319e+0	1.751829e-1	1	1.139772e-4	rs11977670	KDM7A
Ensembl Genes	11203	DLX2	323	1.640950e-1	1.000000e+0	1.000000e+0	5.579426e+0	1.792299e-1	1	1.166102e-4	rs2357322	DLX2
Ensembl Genes	634	PIK3R3	324	1.766456e-1	1.000000e+0	1.000000e+0	5.145192e+0	1.943562e-1	1	1.264517e-4	rs1707302	PIK3R3
Ensembl Genes	11204	ITGA6	325	2.110755e-1	1.000000e+0	1.000000e+0	4.218229e+0	2.370663e-1	1	1.542396e-4	rs2357322	ITGA6
Ensembl Genes	2132	NEBL	326	2.115749e-1	1.000000e+0	1.000000e+0	2.335502e+0	8.563469e-1	2	5.571548e-4	rs35106872,rs73592575	NEBL
Ensembl Genes	18240	CDKN2B	327	2.188264e-1	1.000000e+0	1.000000e+0	4.049598e+0	2.469381e-1	1	1.606624e-4	rs2069416	CDKN2B
Ensembl Genes	15711	HIST1H2BJ	328	2.193638e-1	1.000000e+0	1.000000e+0	4.038346e+0	2.476261e-1	1	1.611100e-4	rs71557395	HIST1H2BJ
Ensembl Genes	17399	NOBOX	329	2.223910e-1	1.000000e+0	1.000000e+0	3.975971e+0	2.515109e-1	1	1.636375e-4	rs720475	NOBOX
Ensembl Genes	15710	ZNF322	330	2.444861e-1	1.000000e+0	1.000000e+0	3.567205e+0	2.803315e-1	1	1.823888e-4	rs71557395	ZNF322
Ensembl Genes	17133	SH2B2	331	2.463164e-1	1.000000e+0	1.000000e+0	3.536611e+0	2.827566e-1	1	1.839665e-4	rs13229095	SH2B2
Ensembl Genes	14965	SSBP2	332	2.609418e-1	1.000000e+0	1.000000e+0	3.307437e+0	3.023489e-1	1	1.967137e-4	rs72774933	SSBP2
Ensembl Genes	13306	SNTN	333	2.639909e-1	1.000000e+0	1.000000e+0	3.262832e+0	3.064822e-1	1	1.994029e-4	rs73122704	SNTN
Ensembl Genes	17687	KCNU1	334	2.642550e-1	1.000000e+0	1.000000e+0	1.999925e+0	1.000038e+0	2	6.506426e-4	rs10955009,rs56825414	KCNU1
Ensembl Genes	17132	CUX1	335	2.904931e-1	1.000000e+0	1.000000e+0	2.914205e+0	3.431467e-1	1	2.232575e-4	rs13229095	CUX1
Ensembl Genes	12193	SAMSN1	336	3.000650e-1	1.000000e+0	1.000000e+0	2.803269e+0	3.567264e-1	1	2.320927e-4	rs2823025	SAMSN1
Ensembl Genes	14092	KLF3	337	3.497557e-1	1.000000e+0	1.000000e+0	2.323707e+0	4.303468e-1	1	2.799914e-4	rs10013453	KLF3
Ensembl Genes	14983	ADGRV1	338	3.603051e-1	1.000000e+0	1.000000e+0	2.238644e+0	4.466990e-1	1	2.906304e-4	rs6452951	ADGRV1
Ensembl Genes	7118	IRX5	339	4.187969e-1	1.000000e+0	1.000000e+0	1.843117e+0	5.425592e-1	1	3.529988e-4	rs3893264	IRX5
Ensembl Genes	852	PKN2	340	4.683890e-1	1.000000e+0	1.000000e+0	1.582996e+0	6.317134e-1	1	4.110042e-4	rs2151842	PKN2
Ensembl Genes	5292	KLF5	341	4.699433e-1	1.000000e+0	1.000000e+0	1.575696e+0	6.346402e-1	1	4.129084e-4	rs9543287	KLF5
Ensembl Genes	13345	VGLL3	342	4.763372e-1	1.000000e+0	1.000000e+0	1.546142e+0	6.467712e-1	1	4.208010e-4	rs13066793	VGLL3
Ensembl Genes	17844	ZFHX4	343	4.985561e-1	1.000000e+0	1.000000e+0	1.449047e+0	6.901086e-1	1	4.489971e-4	rs10090685	ZFHX4
Ensembl Genes	851	LMO4	344	5.228283e-1	1.000000e+0	1.000000e+0	1.351898e+0	7.397009e-1	1	4.812628e-4	rs2151842	LMO4
Ensembl Genes	18241	DMRTA1	345	5.287073e-1	1.000000e+0	1.000000e+0	1.329625e+0	7.520919e-1	1	4.893246e-4	rs2069416	DMRTA1
Ensembl Genes	14852	PDE4D	346	6.114700e-1	1.000000e+0	1.000000e+0	1.058096e+0	9.450941e-1	1	6.148953e-4	rs76969790	PDE4D
Ensembl Genes	5293	KLF12	347	6.370135e-1	1.000000e+0	1.000000e+0	9.871127e-1	1.013056e+0	1	6.591122e-4	rs9543287	KLF12

## Sheet: table S7
cmap_name	approved_any_alias	chembl_max_phase	breast_any	breast_max_phase	breast_indications	fda_approve_brca
CP-466722	FALSE		FALSE			0
AG-490	FALSE		FALSE			0
nintedanib	TRUE	4	TRUE	2	Breast Neoplasms	0
BRD-K17874705	FALSE		FALSE			0
SA-1937536	FALSE		FALSE			0
PD-0325901	FALSE		FALSE			0
picolinic-acid	FALSE		FALSE			0
BRD-K47000838	FALSE		FALSE			0
buparlisib	FALSE	3	TRUE	3	Breast Neoplasms	0
dehydroepiandrosterone	FALSE		FALSE			0
tolvaptan	TRUE	4	FALSE			0
ethisterone	FALSE	3	FALSE			0
flumazenil	TRUE	4	FALSE			0
fraxidin	FALSE		FALSE			0
ipratropium	TRUE	4	FALSE			0
trametinib	TRUE	4	TRUE	2	Breast Neoplasms; Carcinoma, Pancreatic Ductal; Triple Negative Breast Neoplasms	0
irsogladine	FALSE	2	FALSE			0
lacosamide	TRUE	4	FALSE			0
mepacrine	FALSE		FALSE			0
rotigotine	TRUE	4	FALSE			0
toremifene	TRUE	4	TRUE	3	Breast Neoplasms	1
phenprobamate	FALSE	2	FALSE			0
diltiazem	TRUE	4	FALSE			0
terbinafine	TRUE	4	FALSE			0
raloxifene	TRUE	4	TRUE	3	Breast Neoplasms	0
refametinib	FALSE	2	FALSE			0
tagatose	FALSE	3	FALSE			0
solanine	FALSE		FALSE			0
naftopidil	TRUE	4	FALSE			0
5-methoxytryptamine	FALSE		FALSE			0
canertinib	FALSE	3	FALSE			0
ABT-724	FALSE		FALSE			0
BRD-A19037878	FALSE		FALSE			0
BRD-A99518825	FALSE		FALSE			0
BRD-A99911370	FALSE		FALSE			0
BRD-K02969269	FALSE		FALSE			0
BRD-K14355517	FALSE		FALSE			0
BRD-K29622226	FALSE		FALSE			0
BRD-K55591206	FALSE		FALSE			0
BRD-K68202742	FALSE		FALSE			0
dicoumarol	TRUE		FALSE			0
BRD-K78559095	FALSE		FALSE			0
KI-20227	FALSE		FALSE			0
PD-184352	FALSE		FALSE			0
PI-103	FALSE		FALSE			0
QL-X-138	FALSE		FALSE			0
Ro-4987655	FALSE	1	FALSE			0
SA-242939	FALSE		FALSE			0
U-0126	FALSE		FALSE			0
VX-809	TRUE	4	FALSE			0
varenicline	TRUE	4	FALSE			0
HTS-11203SC	FALSE		FALSE			0
vorinostat	TRUE	4	TRUE	2	Breast Neoplasms; Breast Neoplasms, Male	0

## Sheet: table S8
cmap_name	approved_any_alias	chembl_max_phase	breast_any	breast_max_phase	breast_indications	fda_approve_brca
tretinoin	TRUE	4	TRUE	3	Breast Neoplasms	0
emetine	FALSE	4	FALSE			0
AG-14361	FALSE		FALSE			0
BRD-K76418961	FALSE		FALSE			0
BRD-K76674262	FALSE		FALSE			0
BRD-K79947405	FALSE		FALSE			0
GSK-1059615	FALSE	1	FALSE			0
KU-C103656	FALSE		FALSE			0
SA-102607	FALSE		FALSE			0
SA-1447005	FALSE		FALSE			0
vitexin	FALSE		FALSE			0
SA-1457187	FALSE		FALSE			0
SA-1922975	FALSE		FALSE			0
SA-94315	FALSE		FALSE			0
TL-HRAS-61	FALSE		FALSE			0
VU-0365121-1	FALSE		FALSE			0
leucodin	FALSE		FALSE			0
proglumide	FALSE	4	FALSE			0
tolazoline	TRUE	4	FALSE			0
BRD-K74623475	FALSE		FALSE			0
BRD-K63279176	FALSE		FALSE			0
withaferin-a	FALSE		FALSE			0
ALW-II-49-7	FALSE		FALSE			0
BRD-K17025677	FALSE		FALSE			0
BRD-K03641750	FALSE		FALSE			0
BRD-K37932103	FALSE		FALSE			0
BRD-K22129929	FALSE		FALSE			0
flumetasone	FALSE		FALSE			0
fidarestat	FALSE	2	FALSE			0
etofenamate	FALSE	2	FALSE			0
estradiol	TRUE	4	TRUE	4	Breast Neoplasms; Hereditary Breast and Ovarian Cancer Syndrome; Triple Negative Breast Neoplasms	0
BRD-K55827386	FALSE		FALSE			0
duloxetine	TRUE	4	FALSE			0
doxapram	TRUE	4	FALSE			0
diltiazem	TRUE	4	FALSE			0
cyproheptadine	TRUE	4	FALSE			0
clobetasol	FALSE	3	FALSE			0
AY-9944	FALSE		FALSE			0
fluphenazine	TRUE	4	FALSE			0
iohexol	TRUE	4	TRUE	1	Breast Neoplasms	0
cerulenin	FALSE		FALSE			0
AM-580	FALSE		FALSE			0
luteolin	FALSE	2	FALSE			0
methylene-blue	FALSE		FALSE			0
mitoxantrone	TRUE	4	FALSE			0
mocetinostat	FALSE	2	FALSE			0
narciclasine	FALSE		FALSE			0
pirenperone	FALSE	2	FALSE			0
sorafenib	TRUE	4	TRUE	3	Breast Neoplasms	0
tacrine	TRUE	4	FALSE			0
tetrindole	FALSE		FALSE			0
ALW-II-38-3	FALSE		FALSE			0
AG-490	FALSE		FALSE			0
vinburnine	FALSE	2	FALSE			0
ingenol	FALSE	3	FALSE			0
budesonide	TRUE	4	TRUE	2	Breast Neoplasms	0
alitretinoin	TRUE	4	TRUE	1	Breast Neoplasms	0
BRD-K48844671	FALSE		FALSE			0
BRD-K48195008	FALSE	4	TRUE	3	Breast Neoplasms	0
BRD-K64523453	FALSE		FALSE			0
BRD-K67941506	FALSE		FALSE			0
BRD-K43913647	FALSE		FALSE			0
BRD-K40094191	FALSE		FALSE			0
BRD-K79797318	FALSE		FALSE			0
BRD-K30351863	FALSE		FALSE			0
BRD-K97972722	FALSE		FALSE			0
BRD-K98731749	FALSE		FALSE			0
BRD-K98822179	FALSE		FALSE			0
CYT-387	FALSE	4	TRUE	3	Carcinoma, Pancreatic Ductal	0
DMeOB	FALSE		FALSE			0
BRD-K28916077	FALSE		FALSE			0
KB-R7943	FALSE		FALSE			0
BRD-K26257340	FALSE		FALSE			0
LGX-818	FALSE		FALSE			0
NP-010914	FALSE		FALSE			0
BRD-K08995965	FALSE		FALSE			0
BRD-K07244661	FALSE		FALSE			0
SA-1921783	FALSE		FALSE			0
BRD-A66861218	FALSE		FALSE			0
SB-408124	FALSE		FALSE			0
SIB-1893	FALSE		FALSE			0
BIX-01294	FALSE		FALSE			0
BCL2-inhibitor	FALSE		FALSE			0
YM-201636	FALSE		FALSE			0
adatanserin	FALSE	2	FALSE			0
benazepril	TRUE	4	FALSE			0
SA-1456220	FALSE		FALSE			0

## Sheet: Table S9
Z score based	Spearman based
ixazomib	ixazomib
pitavastatin	fulvestrant
pralatrexate	pitavastatin
fulvestrant	pralatrexate
irinotecan	irinotecan
bortezomib	reserpine
carfilzomib	perampanel
perampanel	pentobarbital
pentobarbital	bortezomib
amsacrine	carfilzomib
reserpine	amsacrine
homosalate	mycophenolate-mofetil
bisacodyl	thiothixene
mycophenolate-mofetil	homosalate
clofarabine	bisacodyl
ingenol-mebutate	ingenol-mebutate
thiothixene	clofarabine
floxuridine	floxuridine
BRD-K78385490	cercosporin
BRD-K69894866	BRD-K78385490
BNTX	BRD-K69894866
cercosporin	BVD-523
BRD-A40431293	BRD-K60870698
NNC-55-0396	BRD-K28366633
BRD-K74316684	NSC-3852
JNJ-26481585	JNJ-26481585
genz-644282	BRD-A40431293
camptothecin	NNC-55-0396
BRD-A49848186	CVF-SUMO-11
NSC-3852	ST-056792
BRD-K28366633	BVT-948
AG-592	EMF-sumo1-39
malonoben	AG-592
BRD-K60870698	VU-0418934-2
AMG-232	BRD-A49848186
BVD-523	BRD-K55722623
VU-0418934-2	BRD-K74305673
RG-7388	BRD-K81795824
BRD-K74305673	BRD-A68065211
BRD-K81795824	malonoben
BRD-K52321331	BRD-K74316684
CVF-SUMO-11	BNTX
BRD-A68065211	BRD-K52321331
ST-056792	BRD-K95285735
PHA-848125	AMG-232
EMF-sumo1-39	camptothecin
BRD-A37735495	BRD-K18724229
BRD-K18724229	deguelin
merck-ketone	PHA-848125
deguelin	BRD-A49680073
BRD-K55722623	hycanthone
BVT-948	merck-ketone
YM-155	brazilin
BRD-A49680073	genz-644282
hycanthone	RG-7388
BRD-K95285735	YM-155
R-547	SB-939
brazilin	R-547
dorsomorphin	dorsomorphin
diphenyleneiodonium	BRD-A37735495
BRD-K00313977	BRD-K00313977
SB-939	diphenyleneiodonium
BRD-K18726304	BRD-K18726304

[truncated: 2 more sheets: Table S10, Table S11]
